# Supplementary material for: Intervention and assessment of executive dysfunction in patients with stroke: A scoping review
Source: PLoS One. 2024 Feb 6;19(2):e0298000. doi: 10.1371/journal.pone.0298000 (PMC10846717; doi:10.1371/journal.pone.0298000)
Supplement: S1 File — (XLSX) [file pone.0298000.s002.xlsx]

## Sheet: 1st screening_857
DOI	Title
10.3389/fneur.2020.00699	Post-stroke Cognitive Impairment-Impact of Follow-Up Time and Stroke Subtype on Severity and Cognitive Profile: The Nor-COAST Study
10.5664/jcsm.5684	Effects of Continuous Positive Airway Pressure on Cognitive and Functional Outcome of Stroke Patients with Obstructive Sleep Apnea: A Randomized Controlled Trial
10.5665/sleep.4984	Obstructive Sleep Apnea is Related to Impaired Cognitive and Functional Status after Stroke
10.12968/ijtr.2018.0080	Effect of aerobic exercise on post-stroke cognitive function: a systematic review
10.1080/21622965.2021.1919111	Relationship between motor abilities and executive functions in patients after pediatric stroke
10.3389/fneur.2018.00705	Feasibility of Cognitive Functions Screened With the Montreal Cognitive Assessment in Determining ADL Dependence Early After Stroke
10.3109/09638288.2014.923523	Impact of first-ever mild stroke on participation at 3 and 6 month post-event: the TABASCO study
10.3233/nre-130940	Correlations among impairment, daily activities and thinking operations after stroke
10.3109/02699052.2013.830195	Can computerized working memory training improve impaired working memory, cognition and psychological health?
10.1038/s41598-021-01617-4	Fatigue after acquired brain injury impacts health-related quality of life: an exploratory cohort study
10.1097/npt.0000000000000170	Executive Function Is Associated With Off-Line Motor Learning in People With Chronic Stroke
10.1080/23279095.2023.2228951	Role of music therapy in improving cognitive function post-traumatic brain injury: A systematic review
10.1111/jon.12362	Brain Connectivity and Functional Recovery in Patients With Ischemic Stroke
10.1159/000346602	Long-Term Treatment with Citicoline May Improve Poststroke Vascular Cognitive Impairment
10.24171/j.phrp.2021.0177	Effects of activities of daily living-based dual-task training on upper extremity function, cognitive function, and quality of life in stroke patients
10.1186/s13063-015-0945-1	Neurostimulation for cognitive rehabilitation in stroke (NeuroCog): study protocol for a randomized controlled trial
10.1590/s0004-282x2012005000012	Neuropsychological performance in patients with subcortical stroke
10.3389/fneur.2020.588285	Robotic Rehabilitation: An Opportunity to Improve Cognitive Functions in Subjects With Stroke. An Explorative Study
10.3390/brainsci11050587	Influence of Cognitive Impairment on the Recovery of Subjects with Subacute Stroke Undergoing Upper Limb Robotic Rehabilitation
10.1186/s12883-020-01705-4	Functional, neuroplastic and biomechanical changes induced by early Hand-Arm Bimanual Intensive Therapy Including Lower Extremities (e-HABIT-ILE) in pre-school children with unilateral cerebral palsy: study protocol of a randomized control trial
10.31083/j.jin2002047	Cognitive rehabilitation in a case of traumatic brain injury using EEG-based neurofeedback in comparison to conventional methods
10.5152/tftrd.2015.25932	Correlation between Functional Independence and Quality of Executive Functions in Stroke Patients
10.1016/j.apmr.2020.05.005	Differential Effects of Time to Initiation of Therapy on Disability and Quality of Life in Patients With Mild and Moderate to Severe Ischemic Stroke
10.1186/s40359-020-00454-w	BRAINSTORMING: A study protocol for a randomised double-blind clinical trial to assess the impact of concurrent brain stimulation (tDCS) and working memory training on cognitive performance in Acquired Brain Injury (ABI)
10.1179/1074935714z.0000000012	Cognitive impairments and mood disruptions negatively impact instrumental activities of daily living performance in the first three months after a first stroke
	[EXECUTIVE FUNCTIONS AND DAILY FUNCTIONS, ROAD SIGN RECOGNITION AND DRIVING SELF-REPORT AMONG HEALTHY AND POST-STROKE DRIVERS]
10.1097/md.0000000000026275	The effect of the degree of dual-task interference on gait, dual-task cost, cognitive ability, balance, and fall efficacy in people with stroke A cross-sectional study
10.1007/s11065-006-9007-5	The impact of neuropsychological deficits on functional stroke outcomes
10.1212/WNL.0b013e3181fb44c8	Auckland Stroke Outcomes Study Part 2: Cognition and functional outcomes 5 years poststroke
10.3233/rnn-211245	Combined effects of cerebellar tDCS and task-oriented circuit training in people with multiple sclerosis: A pilot randomized control trial
10.1016/j.jns.2014.12.039	An explorative study regarding the effect of L-deprenyl on cognitive and functional recovery in patients after stroke
10.1055/s-0042-1759612	Cognitive Profile in Patients Admitted to Intensive Rehabilitation after Stroke Is Associated with the Recovery of Dysphagia: Preliminary Results from the RIPS (Intensive Post-Stroke Rehabilitation) Study
10.3390/bs12120494	Extra-Linguistic Cognitive Functions Involved in the Token Test: Results from a Cohort of Non-Aphasic Stroke Patients with Right Hemisphere Lesion
10.5014/ajot.62.4.446	Reliability, validity, and clinical utility of the Executive Function Performance Test: a measure of executive function in a sample of people with stroke
10.1080/17483107.2023.2199036	Use of smartphones and tablets after acquired brain injury to support cognition
10.1080/13854046.2019.1578899	Recovery from stroke: factors affecting prognosis
10.3390/brainsci12060694	Point-of-Care Testing Using a Neuropsychology Pocketcard Set: A Preliminary Validation Study
10.1371/journal.pone.0281212	The impact of visuospatial and executive function on activity performance and outcome after robotic or conventional gait training, long-term after stroke-as part of a randomized controlled trial
10.1080/09297040600800956	Neurocognitive sequelae of pediatric sickle cell disease: A review of the literature
10.1016/j.archger.2004.02.001	Triple task Clock Completion Test (CCT) as a predictor of functional outcome in geriatric rehabilitation
10.1136/bmjopen-2018-021490	Study protocol for Vitality: a proof-of-concept randomised controlled trial of exercise training or complex mental and social activities to promote cognition in adults with chronic stroke
10.1017/s0317167100005692	Therapeutic issues in vascular dementia: Studies, designs and approaches
10.1080/10749357.2017.1373929	Investigating cognitive ability and self-reported driving performance of post-stroke adults in a driving simulator
10.1016/j.jth.2018.01.013	Cognitive ability as a predictor of task demand and self-rated driving performance in post-stroke drivers - Implications for self-regulation
10.1093/arclin/acx002	Neuropsychology and Rehabilitation Services in the United States: Brief Report from a Survey of Clinical Neuropsychologists
10.1080/09602010802613853	Executive dysfunction in chronic brain-injured patients: Assessment in outpatient rehabilitation
10.3109/09638288.2016.1172671	Long-term fatigue after perimesencephalic subarachnoid haemorrhage in relation to cognitive functioning, mood and comorbidity
10.1097/htr.0000000000000203	Computerized Cognitive Rehabilitation of Attention and Executive Function in Acquired Brain Injury: A Systematic Review
10.1093/brain/awu343	Improving ideomotor limb apraxia by electrical stimulation of the left posterior parietal cortex
10.3109/02699052.2014.888763	Awareness of memory functioning in patients with stroke who have a good functional outcome
10.1080/09602011.2015.1113996	Predictors of health-related quality of life and participation after brain injury rehabilitation: The role of neuropsychological factors
10.1358/dot.2012.48(Suppl.A).1739723	ACCELERATED RECOVERY FROM ACUTE BRAIN INJURIES: CLINICAL EFFICACY OF NEUROTROPHIC TREATMENT IN STROKE AND TRAUMATIC BRAIN INJURIES
10.1177/1747493017702666	Cardiorespiratory fitness, cognition and brain structure after TIA or minor ischemic stroke
10.1159/000314678	The Effect of the APOE-epsilon 4 Allele and ACE-I/D Polymorphism on Cognition during a Two-Year Follow-Up in First-Ever Stroke Patients
10.1093/brain/awt289	Cognitive control and its impact on recovery from aphasic stroke
10.3390/jcm8030294	The Effectiveness of Exercise on Cognitive Performance in Individuals with Known Vascular Disease: A Systematic Review
10.1177/15459683221110892	The Impact of Cognitive Impairment on Robot-Based Upper-Limb Motor Assessment in Chronic Stroke
10.1109/tnsre.2021.3056908	Robot-Based Assessment of HIV-Related Motor and Cognitive Impairment for Neurorehabilitation
10.1080/10749357.2019.1701178	Feasibility of integrative games and novel therapeutic game controller for telerehabilitation of individuals chronic post-stroke living in the community
10.1159/000489713	Exploring Cognitive Concomitants of Mental Fatigue in Patients with Coronary Artery Disease
10.5014/ajot.2016.016543	Cognitive Assessment Trends in Home Health Care for Adults With Mild Stroke
10.1080/09602011.2019.1601112	Associations between self-generated strategy use and MET-Home performance in adults with stroke
10.5014/ajot.2019.027755	Development, Reliability, and Validity of the Multiple Errands Test Home Version (MET-Home) in Adults With Stroke
10.1080/09602011.2018.1431134	In-home contextual reality: a qualitative analysis using the Multiple Errands Test Home Version (MET-Home)
10.1159/000346076	Apathy secondary to stroke: a systematic review and meta-analysis
10.1007/s11910-015-0568-7	Neuroscience of Aphasia Recovery: the Concept of Neural Multifunctionality
10.1186/s12984-016-0175-0	The impact of positive, negative and neutral stimuli in a virtual reality cognitive-motor rehabilitation task: a pilot study with stroke patients
10.1111/j.1547-5069.2010.01369.x	An Integrative Review of Factors Associated With Falls During Post-Stroke Rehabilitation
10.3233/nre-2011-0726	Effectiveness of holistic neuropsychological rehabilitation for Spanish population with acquired brain injury measured using Rasch analysis
	A NeuroVR based tool for cognitive assessment and rehabilitation of post-stroke patients: two case studies
10.1177/0008417420953227	Front Desk Duty Multitasking Test after Mild Stroke: Preliminary Reliability and Validity
10.1080/14737175.2023.2221788	Recent advances in treatment of spatial neglect: networks and neuropsychology
10.1080/09602010443000029	The sensitivity and specificity of the Middlesex Elderly Assessment of Mental State (MEAMS) for detecting cognitive impairment after stroke
10.1111/j.1600-0404.2010.01337.x	Recovery in personal care related to cognitive impairment before and after stroke - a 1-year follow-up
10.4276/030802211x13153015305673	Concurrent validity of the Executive Function Performance Test in people with mild stroke
10.1016/j.jocn.2018.09.026	The cooking therapy for cognitive rehabilitation of cerebellar damage: A case report and a review of the literature
10.1016/s0003-9993(96)90197-5	The cerebellum and cognitive function: Implications for rehabilitation
10.1016/j.jns.2019.116442	Additional Queen Square (QS) screening items improve the test accuracy of the Montreal Cognitive Assessment (MoCA) after acute stroke
10.5530/ijper.54.1.1	Emerging Non-Pharmacological Therapies for Post-stroke Depression and its Future Aspects: A Review
10.1159/000346234	The NeuroAiD II (MLC901) in vascular cognitive impairment study (NEURITES)
10.1016/j.ijnss.2015.11.002	Effect of visual training on cognitive function in stroke patients
10.1055/s-0040-1710324	Autonomy and the Patient with Right Hemisphere Cognitive-Communication Deficits: Ethical Considerations in Rehabilitation Practice
10.1111/j.1365-2214.2009.00949.x	A comprehensive model of care for rehabilitation of children with acquired brain injuries
10.1080/09638288.2017.1323020	Validity of the Wisconsin Card Sorting Test in patients with stroke
10.1159/000509083	Subjective Memory Complaints and Sensitivity of the Subjective Memory Complaint Questionnaire in Post-Stroke Dementia Patients
	Cognitive rehabilitation for executive dysfunction in adults with stroke or other non-progressive acquired brain damage: a Cochrane systematic review
10.1002/14651858.CD008391.pub2	Cognitive rehabilitation for executive dysfunction in adults with stroke or other adult non-progressive acquired brain damage
	Executive function after stroke: Implications for rehabilitation of activities of daily living
10.1161/strokeaha.113.002335	Cognitive rehabilitation for executive dysfunction in adults with stroke or other adult nonprogressive acquired brain damage
10.1053/apmr.2000.19240	Evidence-based cognitive rehabilitation: Recommendations for clinical practice
10.1016/j.apmr.2005.03.024	Evidence-based cognitive rehabilitation: Updated review of the literature from 1998 through 2002
10.1016/j.apmr.2019.02.011	Evidence-Based Cognitive Rehabilitation: Systematic Review of the Literature From 2009 Through 2014
10.1016/j.apmr.2010.11.015	Evidence-Based Cognitive Rehabilitation: Updated Review of the Literature From 2003 Through 2008
10.1177/02692155211001682	Rehabilitation with accurate adaptability walking tasks or steady state walking: A randomized clinical trial in adults post-stroke
10.33588/rn.5810.2013487	Neuropsychological evaluation of the executive functions by means of virtual reality
10.1016/j.rehab.2018.01.002	Influence of non-contextual auditory stimuli on navigation in a virtual reality context involving executive functions among patients after stroke
10.1590/0004-282x20180127	Executive Function Performance Test: transcultural adaptation, evaluation of psychometric properties in Brazil
10.1097/rnj.0000000000000212	Recovery of Severe Aphasia After Cranioplasty: Considerations on a Case Study
10.1007/s41465-022-00245-8	sFEra APP: Description and Usability of a Novel Tablet Application for Executive Functions Training
10.1016/j.ridd.2010.04.007	Action planning in typically and atypically developing children (unilateral cerebral palsy)
10.1161/strokeaha.122.041775	Cognitive Deficits After Stroke
10.1080/02687038.2019.1622352	Name it again! investigating the effects of repeated naming attempts in aphasia
10.3389/fnhum.2022.808011	A Neuropsychological Rehabilitation Framework to Address Cognitive and Neurobehavioral Impairments After Strokes to the Anterior Communicating Artery
10.2196/resprot.2899	A Rehabilitation Tool Designed for Intensive Web-Based Cognitive Training: Description and Usability Study
10.1080/13803395.2013.776011	Ecological validity of the Multiple Errands Test using predictive models of dysexecutive problems in everyday life
10.1111/j.1747-4949.2012.00972.x	Stroke, cognitive deficits, and rehabilitation: still an incomplete picture
10.1016/j.jns.2014.01.005	Characteristics of anxiety and psychological well-being in chronic post-stroke patients
10.1016/s0028-3932(01)00218-4	Error correction strategies for motor behavior after unilateral brain damage: short-term motor learning processes
10.1155/2017/1582182	Rehabilitation Treatment and Progress of Traumatic Brain Injury Dysfunction
10.4103/aian.aian_1099_21	A scoping review of recent advancements in intervention and outcome measures for post-stroke cognitive impairments
10.1186/1745-6215-14-306	Managing executive dysfunction following acquired brain injury and stroke using an ecologically valid rehabilitation approach: a study protocol for a randomized, controlled trial
10.1016/j.apmr.2009.07.012	Further Development of the Multiple Errands Test: Standardized Scoring, Reliability, and Ecological Validity for the Baycrest Version
	From movement to thought and back: a review on the role of cognitive factors influencing technological neurorehabilitation
10.1080/09602011.2016.1211937	Cognitive rehabilitation after severe acquired brain injury: current evidence and future directions
10.3233/nre-192789	Computer assisted cognitive rehabilitation improves visuospatial and executive functions in Parkinson's disease: Preliminary results
10.1080/10749357.2022.2095086	Body structure/function impairments and activity limitations of post-stroke that predict social participation: a systematic review
10.1080/02687038.2016.1239014	Anosognosia and self-correction of naming errors in aphasia
10.1016/j.apmr.2014.05.022	Neuropsychological Performance, Brain Imaging, and Driving Violations in Multiple Sclerosis
10.1037/pas0000082	The Oxford Cognitive Screen (OCS): Validation of a Stroke-Specific Short Cognitive Screening Tool
10.1016/j.gaitpost.2018.03.008	Over-focused? The relation between patients' inclination for conscious control and single- and dual-task motor performance after stroke
10.1016/j.brainres.2009.06.023	Fast walking under cognitive-motor interference conditions in chronic stroke
10.1055/s-0031-1299542	Use of Mental Training in Neurorehabilitation
10.1159/000108190	Reorganization of the executive motor system after stroke
10.1159/000368219	On-Road Driving Impairments and Associated Cognitive Deficits After Stroke
10.1002/mds.25701	Driving and Off-Road Impairments Underlying Failure on Road Testing in Parkinson's Disease
10.1037/bne0000179	Effects of Endothelin-Induced Prefrontal Cortical Lesions on Delay Discounting in the Rat
	COGNITIVE DEFICITS IN CHILDREN AND ADOLESCENTS WITH SICKLE CELL DISEASE (GENOTYPE SS) IN BRAZZAVILLE
10.1044/2016_jslhr-l-15-0384	Influence of Cognitive Ability on Therapy Outcomes for Anomia in Adults With Chronic Poststroke Aphasia
10.3233/wor-2010-1044	A model to guide the rehabilitation of high-functioning employees after mild brain injury
10.2196/resprot.5903	Predictors of Vascular Cognitive Impairment Poststroke in a Middle Eastern (Bahrain) Cohort: A Proposed Case-Control Comparison
10.1177/0891988716640374	Association Between Metacognition and Mood Symptoms Poststroke
10.1080/14737175.2020.1820324	Neurotechnologies as tools for cognitive rehabilitation in stroke patients
10.1016/s0003-9993(97)90018-6	Simultaneous bilateral thalamic hemorrhages following the administration of intravenous tissue plasminogen activator
10.1093/neuros/nyaa363	New Philosophy, Clinical Pearls, and Methods for Intraoperative Cognition Mapping and Monitoring a la carte" in Brain Tumor Patients"
10.3389/fonc.2022.924762	Constant Multi-Tasking With Time Constraint to Preserve Across-Network Dynamics Throughout Awake Surgery for Low-Grade Glioma: A Necessary Step to Enable Patients Resuming an Active Life
10.1080/13803395.2012.690368	Subtle memory and attentional deficits revealed in an Irish stroke patient sample using domain-specific cognitive tasks
10.3109/02699052.2014.934921	Efficacy of memory rehabilitation therapy: a meta-analysis of TBI and stroke cognitive rehabilitation literature
10.1016/j.jneumeth.2014.11.003	Longitudinal assessment of infarct progression, brain metabolism and behavior following anterior cerebral artery occlusion in rats
10.1097/TGR.0b013e3181fee736	Fitness and Mobility Exercise Program for Stroke
10.4045/tidsskr.12.0686	[Executive function deficits following stroke]
	[Cognitive impairment after stroke--diagnosis and management]
10.3233/nre-201583	Combined cognitive and motor training improves the outcome in the early phase after stroke and prevents a decline of executive functions: A pilot study
10.7342/ismt.rpics.2016.2.2.39	Brief assessment of executive impairment in elderly with stroke: Validation of Frontal Assessment Battery
10.1080/21622965.2015.1055563	Computerized Working-Memory Training for Children Following Arterial Ischemic Stroke: A Pilot Study With Long-Term Follow-Up
10.1186/s12984-016-0204-z	Benefits of virtual reality based cognitive rehabilitation through simulated activities of daily living: a randomized controlled trial with stroke patients
10.1186/s12984-020-00691-5	A comparison of two personalization and adaptive cognitive rehabilitation approaches: a randomized controlled trial with chronic stroke patients
10.1111/psyp.12868	Acute effects of exercise posture on executive function in transient ischemic attack patients
10.31083/j.jin.2019.04.1192	Efficacy of remote limb ischemic conditioning on poststroke cognitive impairment
10.1002/brb3.2106	Individual markers of cerebral small vessel disease and domain-specific quality of life deficits
10.4322/cto.2013.054	Cognitive and functional impairment in patients suffering from stroke: the importance of cognitive assessment for Occupational Therapy intervention
10.1136/jnnp.2007.125203	Compensatory strategies for acquired disorders of memory and planning: differential effects of a paging system for patients with brain injury of traumatic versus cerebrovascular aetiology
10.1161/strokeaha.120.032131	Goal Setting Improves Cognitive Performance in a Randomized Trial of Chronic Stroke Survivors
10.3233/nre-161339	Selection and visualisation of outcome measures for complex post-acute acquired brain injury rehabilitation interventions
10.1179/1074935714z.0000000013	What are the correlates of cognition and participation to return to work after first ever mild stroke?
10.1093/brain/awh082	Reorganization of the human ipsilesional premotor cortex after stroke
10.1016/j.jstrokecerebrovasdis.2015.03.054	Self-Care Self-Efficacy Correlates with Independence in Basic Activities of Daily Living in Individuals with Chronic Stroke
10.1111/nyas.13706	The effects of music-supported therapy on motor, cognitive, and psychosocial functions in chronic stroke
10.12740/pp/25557	Music therapy in neurological rehabilitation settings
10.1080/09602011.2016.1258367	A systematic review of recommended modifications of CBT for people with cognitive impairments following brain injury
10.3389/fneur.2020.583246	The Application of Lexical Retrieval Training in Tablet-Based Speech-Language Intervention
10.1016/j.arr.2023.101919	Repetitive transcranial magnetic stimulation combined with cognitive training for cognitive function and activities of daily living in patients with post-stroke cognitive impairment: A systematic review and meta-analysis
10.33588/rn.5712.2013292	Effects of combined aerobic and resistance training on cognition following stroke: a systematic review
10.1177/0269215510395791	A description of a cognitive rehabilitation programme evaluated in brain tumour patients with mild to moderate cognitive deficits
10.1027/1016-9040/a000319	Efficacy of ICT-Based Neurocognitive Rehabilitation Programs for Acquired Brain Injury A Systematic Review on Its Assessment Methods
10.2340/16501977-0092	Occurrence and measurement of transfer in cognitive rehabilitation: A critical review
10.1155/2021/6675680	Predictors of Instrumental Activities of Daily Living Performance in Patients with Stroke
10.1002/14651858.CD006430.pub3	Occupational therapy for cognitive impairment in stroke patients
10.1186/s13063-018-2577-8	A customized home-based computerized cognitive rehabilitation platform for patients with chronic-stage stroke: study protocol for a randomized controlled trial
10.1186/s13063-018-2577-8	A customized home-based computerized cognitive rehabilitation platform for patients with chronic-stage stroke: study protocol for a randomized controlled trial
10.1080/02699052.2022.2140832	Functional improvement in chronic stroke patients when following a supervised home-based computerized cognitive training
10.1080/02699052.2022.2034961	Multi-level outcomes for young adults with acquired brain injury through a remote intensive cognitive rehabilitation approach: a pilot intervention study
10.5014/ajot.2013.676002	A Fork in the Road: An Occupational Hazard?
10.5014/ajot.2015.012138	Effectiveness of Interventions to Improve Occupational Performance of People With Cognitive Impairments After Stroke: An Evidence-Based Review
10.1097/phm.0000000000002125	Baseline Function and Rehabilitation Are as Important as Stroke Severity as Long-term Predictors of Cognitive Performance Post-stroke
10.1016/j.apmr.2021.05.008	Effects of High-Intensity Interval Training After Stroke (The HIIT Stroke Study) on Physical and Cognitive Function: A Multicenter Randomized Controlled Trial
10.1016/j.cortex.2018.09.026	Dysexecutive disorders and their diagnosis: A position paper
10.3917/spub.213.0337	Making the patient as an actor of his TPE: a cognitive-behavioral reeducation device
10.3389/fneur.2019.00931	Association Between Fatigue and Cognitive Impairment at 6 Months in Patients With Ischemic Stroke Treated With Acute Revascularization Therapy
10.1097/wco.0000000000000422	Improving cognitive outcomes for pediatric stroke
10.1089/neu.2015.3900	How Stable Is Coping in Patients with Neuropsychiatric Symptoms after Acquired Brain Injury? Changes in Coping Styles and Their Predictors in the Chronic Phase
10.1111/bjc.12074	Associations between executive functioning, coping, and psychosocial functioning after acquired brain injury
10.1080/09602011.2015.1117499	From conception to evaluation of mobile services for people with head injury: A participatory design perspective
10.1080/17483107.2021.1929513	Real-time monitoring of barriers to patient engagement for improved rehabilitation: a protocol and representative case reports
10.1111/j.1747-4949.2010.00442.x	Stroke: working toward a prioritized world agenda
10.3233/rnn-150517	Hyperbaric oxygen can induce neuroplasticity and improve cognitive functions of patients suffering from anoxic brain damage
10.3233/nre-208014	Effects of therapeutic instrumental music performance and motor imagery on chronic post-stroke cognition and affect: A randomized controlled trial
10.1080/02699206.2020.1780473	Speech rehabilitation in post-stroke aphasia using visual illustration of speech articulators: A case report study
10.3389/fnins.2023.1102311	Effects of excitatory transcranial magnetic stimulation over the different cerebral hemispheres dorsolateral prefrontal cortex for post-stroke cognitive impairment: a systematic review and meta-analysis
10.1016/s0003-9993(99)90056-4	Measures of executive functioning as predictors of functional ability and social integration in a rehabilitation sample
10.1097/wnr.0000000000000830	Improvement of higher brain dysfunction after brain injury by repetitive transcranial magnetic stimulation and intensive rehabilitation therapy: case report
10.3390/diagnostics11020227	The Effect of Non-Invasive Brain Stimulation (NIBS) on Attention and Memory Function in Stroke Rehabilitation Patients: A Systematic Review and Meta-Analysis
10.1080/09602011.2012.662333	Two brief measures of executive function in the prediction of driving ability after acquired brain injury
10.5014/ajot.63.5.592	Kettle Test-A Brief Measure of Cognitive Functional Performance: Reliability and Validity in Stroke Rehabilitation
10.1155/2016/2961573	Defining Optimal Aerobic Exercise Parameters to Affect Complex Motor and Cognitive Outcomes after Stroke: A Systematic Review and Synthesis
10.1016/j.apmr.2005.08.111	Characterizing speech and language pathology outcomes in stroke rehabilitation
10.1097/PHM.0b013e31815e6680	Effects of a new radio frequency - Controlled neuroprosthesis on gait symmetry and Rhythmicity in patients with chronic hemiparesis
10.1186/s12984-020-00714-1	Robotic assessment of rapid motor decision making in children with perinatal stroke
10.1179/1743288x11y.0000000030	The measurement and impairment of executive function after stroke and concepts for physiotherapy
10.1016/j.physio.2012.05.002	Associations between executive function and physical function poststroke: a pilot study
10.3109/09638288.2014.980915	Executive dysfunction post-stroke: an insight into the perspectives of physiotherapists
10.1016/j.physio.2015.03.3719	Executive dysfunction and balance function post-stroke: A cross-sectional study
10.3389/fneur.2021.599850	Eye Movement Technique to Improve Executive Function in Patients With Stroke: A Randomized Controlled Trial
10.3233/nre-220171	Cortical hemodynamic response during cognitive Stroop test in acute stroke patients assessed by fNIRS
10.1024/1016-264X/a000193	Cognitive Deficits in Patiens with Cardiac Disease - an Overview
10.1002/pbc.22879	Neurocognitive Deficits in Children With Sickle Cell Disease: A Comprehensive Profile
	Rehabilitation of memory disorders after stroke
10.1017/BrImp.2016.12	Prospective Memory After Stroke: A Scoping Review
10.3389/fnins.2022.905979	Vascular Cognitive Impairment After Mild Stroke: Connectomic Insights, Neuroimaging, and Knowledge Translation
10.3109/02699052.2014.919529	Occupational therapist practice patterns in relation to clients with cognitive impairment following acquired brain injury
10.1111/ijs.12057	Depression: Cognition relations after stroke
10.1016/j.neuropsychologia.2022.108244	Post-stroke apathy: A case series investigation of neuropsychological and lesion characteristics
10.1177/1539449217736059	The Cognitive Orientation to Daily Occupational Performance Approach and Transfer: A Scoping Review
10.1089/g4h.2015.0072	A Rehabilitation First-Tournament Between Teams of Nursing Home Residents with Chronic Stroke
10.1177/0300060513507386	The impact of leucoaraiosis on neurological function recovery in elderly patients with acute cerebral infarction: Clinical study involving 279 Chinese patients
10.3389/fnagi.2021.730801	Personalized Motor-Cognitive Exergame Training in Chronic Stroke Patients-A Feasibility Study
10.1002/gps.4518	Cognition in relation to independency in older, comorbid stroke patients in a stroke unit
10.1007/s00221-009-2049-1	Influence of accuracy constraints on bimanual coordination during a goal-directed task in children with hemiplegic cerebral palsy
10.1177/0308022614562784	Communication during goal-setting in brain injury rehabilitation: What helps and what hinders?
10.1007/s00415-012-6625-0	Domain-specific trends in cognitive impairment after acute ischaemic stroke
10.1007/s10072-022-06314-2	The Dutch Oxford Cognitive Screen (OCS-NL): psychometric properties in Flemish stroke survivors
10.1080/10749357.2022.2110192	Self-reported emotional health and social support but not executive function are associated with participation after stroke
	Cognitive impairment and functional ability in the acute phase of ischemic stroke
10.3389/fneur.2022.779679	Principal Component Analysis of Oxford Cognitive Screen in Patients With Stroke
10.3389/fnagi.2018.00231	Effects of Transcranial Direct Current Stimulation (tDCS) Over the Frontal Polar Area on Motor and Executive Functions in Parkinson's Disease; A Pilot Study
10.1016/j.banm.2022.04.013	The challenge of cognitive impairment after stroke: Focus on language disorders and dysexecutive syndromes
10.1016/j.psychres.2021.113928	Cognitive training with fully immersive virtual reality in patients with neurological and psychiatric disorders: A systematic review of randomized controlled trials
10.1161/strokeaha.108.541144	Hidden Dysfunctioning in Subacute Stroke
10.17219/acem/63138	Location of the ischemic focus in rehabilitated stroke patients with impairment of executive functions
	[Evaluation of the effectiveness of rehabilitation in patients after stroke with executive dysfunction]
10.1682/jrrd.2011.07.0129	Smart rehabilitation for the 21st century: The Tampa Smart Home for veterans with traumatic brain injury
10.3389/fneur.2021.704775	Impaired Performance on a Cognitively-Based Instrumental Activities of Daily Living Task, the 10-Item Weekly Calendar Planning Activity, in Individuals With Stroke Undergoing Acute Inpatient Rehabilitation
10.1080/09602011.2022.2050409	Online awareness of performance on a functional cognitive assessment in individuals with stroke: A case-control study
10.3390/ijerph20095714	Feasibility and Acceptability of a Remotely Delivered Executive Function Intervention That Combines Computerized Cognitive Training and Metacognitive Strategy Training in Chronic Stroke
10.1080/09602011.2020.1810710	Feasibility and acceptability of the multicontext approach for individuals with acquired brain injury in acute inpatient rehabilitation: A single case series
10.1016/j.jns.2018.04.012	The clinical utility of a 30-minute neuropsychological assessment battery in inpatient stroke rehabilitation
10.1016/j.apmr.2004.11.018	Functional independence domains in patients receiving rehabilitation in skilled nursing facilities: Evaluation of psychometric properties
10.1016/j.apmr.2004.10.018	The relation between therapy intensity and outcomes of rehabilitation in skilled nursing facilities
10.1016/j.apmr.2004.11.035	Validity of functional independence staging in patients receiving rehabilitation in skilled nursing facilities
10.3233/jad-200250	Effects of Aerobic Exercise on Tau and Related Proteins in Rats with Photochemically-Induced Infarction
10.3390/healthcare8030327	The Use of Therapeutic Music Training to Remediate Cognitive Impairment Following an Acquired Brain Injury: The Theoretical Basis and a Case Study
10.3389/fneur.2018.00800	Intensive Multimodal Training to Improve Gait Resistance, Mobility, Balance and Cognitive Function in Persons With Multiple Sclerosis: A Pilot Randomized Controlled Trial
10.1016/j.jstrokecerebrovasdis.2013.07.013	Using the Virtual Action Planning-Supermarket for Evaluating Executive Functions in People with Stroke
10.5535/arm.2013.37.1.57	Development of a Modified Naturalistic Action Test for Korean Patients With Impaired Cognition
10.3233/nre-151260	Efficacy of exercise intervention programs on cognition in people suffering from multiple sclerosis, stroke and Parkinson's disease: A systematic review and meta-analysis of current evidence
10.4103/psychiatry.IndianJPsychiatry_118_17	Impact of neuropsychological rehabilitation on activities of daily living and community reintegration of patients with traumatic brain injury
10.1016/j.jagp.2020.01.009	Dimensions of Poststroke Depression and Neuropsychological Deficits in Older Adults
10.1089/cpb.2007.0116	Development and clinical trial of virtual reality-based cognitive assessment in people with stroke: Preliminary study
10.3233/nre-182683	Cognitive-motor exergaming for reducing fall risk in people with chronic stroke: A randomized controlled trial
10.1177/0891988718819859	Screening for Post-Stroke Depression and Cognitive Impairment at Baseline Predicts Long-Term Patient-Centered Outcomes After Stroke
10.1080/23279095.2017.1329144	Investigating patterns of memory impairment in ischemic stroke in an iranian population
10.1212/wnl.0000000000011850	National Institute of Neurological Disorders and Stroke Consensus Diagnostic Criteria for Traumatic Encephalopathy Syndrome
10.4103/aian.AIAN_500_20	Development and validation of a comprehensive neuropsychological and language rehabilitation for stroke survivors: A home-based caregiver-delivered intervention program
10.1097/md.0000000000028974	Effect of a weekly functional independence measure scale on the recovery of patient with acute stroke A retrospective study
10.3389/fneur.2022.948494	Changes in the higher-level functional capacities for modern daily living in community-dwelling stroke survivors: A preliminary case series
10.3233/nre-131010	Executive function and coping in stroke survivors
10.3389/fresc.2022.795737	Can Transcranial Electrical Stimulation Facilitate Post-stroke Cognitive Rehabilitation? A Systematic Review and Meta-Analysis
10.1080/09297049.2020.1796953	Executive behavior and functional abilities in children with perinatal stroke and the associated caregiver impact
10.2340/16501977-2615	SEX DIFFERENCES IN THE EFFECTS OF EXERCISE ON COGNITION POST-STROKE: SECONDARY ANALYSIS OF A RANDOMIZED CONTROLLED TRIAL
10.1080/09638288.2020.1744199	The effects of exercise on cognition post-stroke: are there sex differences? A systematic review and meta-analysis
10.1097/PHM.0b013e3181d8a5b1	Effect of repetitive transcranial magnetic stimulation on cognition and mood in stroke patients: a double-blind, sham-controlled trial
10.23736/s1973-9087.21.06497-2	The efficacy of computerized cognitive rehabilitation in improving attention and executive functions in acquired brain injury patients, in acute and postacute phase
10.1097/phm.0000000000001436	Thalamic Dementia in Acute Inpatient Rehabilitation-Role for Amantadine?
10.5535/arm.2014.38.5.620	White Matter Hyperintensities and Cognitive Dysfunction in Patients With Infratentorial Stroke
10.1080/02699052.2021.1972449	Factor structure of the Modified Mini Mental State (3MS) exam among participants in inpatient neurorehabilitation
10.1080/21622965.2022.2066532	Power of combined modern technology: Multitouch-multiuser tabletops and virtual reality platforms (PowerVR) in social communication skills training for children with neurological disorders: A pilot study
	MOTOR PROGRAMMING PREDICTS THE FUNCTIONAL RECOVERY GAIN IN PATIENTS WITH RIGHT HEMISPHERIC FRONTAL STROKE
10.1111/j.1440-1630.2011.00943.x	National survey of Canadian occupational therapists' assessment and treatment of cognitive impairment post-stroke
10.1016/j.apmr.2015.12.010	Evaluating Individual Change With the Quality of Life in Neurological Disorders (Neuro-QoL) Short Forms
10.1016/j.apmr.2015.07.005	Agreement Between Responses From Community-Dwelling Persons With Stroke and Their Proxies on the NIH Neurological Quality of Life (Neuro-QoL) Short Forms
10.1017/s1355617718000085	Clinical Predictors of Engagement in Inpatient Rehabilitation Among Stroke Survivors With Cognitive Deficits: An Exploratory Study
10.1161/strokeaha.122.037294	Recent Advances in Neuropsychological Outcomes and Intervention in Pediatric Stroke
10.2174/2666082216999200622135105	Post Stroke Rehabilitation Using Computer-based Cognitive Intervention (CBCI): A Systematic Review
10.2174/2666082217666210408122228	Comparison of Changes in Cognitive Functions of Post-stroke Patients with the Computer-based Cognitive Intervention (PABLO System) and Conventional Cognitive Intervention (Paper-pencil Method)
10.1212/WNL.0b013e31826845e9	Prevalence and significance of stroke symptoms among patients receiving maintenance dialysis
10.1186/s40814-020-00660-8	Mood, Activity Participation, and Leisure Engagement Satisfaction (MAPLES): a randomised controlled pilot feasibility trial for low mood in acquired brain injury
10.1111/ene.13854	Executive function subdomains are associated with post-stroke functional outcome and permanent institutionalization
10.3390/brainsci12111581	Kinematic Studies of the Go/No-Go Task as a Dynamic Sensorimotor Inhibition Task for Assessment of Motor and Executive Function in Stroke Patients: An Exploratory Study in a Neurotypical Sample
10.1177/1747493019847334	Canadian Stroke Best Practice Recommendations: Mood, Cognition and Fatigue following Stroke, 6th edition update 2019
10.3233/nre-141078	Virtual reality and cognitive rehabilitation: A review of current outcome research
10.1016/j.apmr.2009.11.015	Rasch Analysis of the Executive Interview (The EXIT-25) and Introduction of an Abridged Version (The Quick EXIT)
10.1016/j.apmr.2005.08.121	Pattern of functional change during rehabilitation of patients with hip fracture
10.1080/09602011.2014.937443	Propositional speech in unselected stroke: The effect of genre and external support
10.3389/fnbot.2022.795079	Involvement of the Rostromedial Prefrontal Cortex in Human-Robot Interaction: fNIRS Evidence From a Robot-Assisted Motor Task
10.3233/thc-212991	The effect of clinical application of transcranial direct current stimulation combined with non-immersive virtual reality rehabilitation in stroke patients
10.1080/13854046.2018.1487586	Assessing the predictive value of a neuropsychological model on concurrent function in acute stroke recovery and rehabilitation
10.1111/ene.15599	Telemedicine for neurological diseases: A systematic review and meta-analysis
10.1080/02687038.2014.971099	Behavioural and neural changes after a choice" therapy for naming deficits in aphasia: preliminary findings"
10.1159/000162262	Frequency and Prognostic Value of Cognitive Disorders in Stroke Patients
10.1080/02699052.2018.1469046	Extra practice outside therapy sessions to maximize training opportunity during inpatient rehabilitation after traumatic brain injury
10.3389/fnhum.2011.00009	Rehabilitation of executive functioning in patients with frontal lobe brain damage with goal management training
10.1371/journal.pone.0271283	The optimum parameters and neuroimaging mechanism of repetitive transcranial magnetic stimulation to post-stroke cognitive impairment, a protocol of an orthogonally-designed randomized controlled trial
10.1002/brb3.2569	Improvement of poststroke cognitive impairment by intermittent theta bursts: A double-blind randomized controlled trial
10.5535/arm.2018.42.1.26	Correlation Between Montreal Cognitive Assessment and Functional Outcome in Subacute Stroke Patients With Cognitive Dysfunction
10.1016/j.apmr.2018.06.007	Functional Measures Upon Admission to Acute Inpatient Rehabilitation Predict Quality of Life After Ischemic Stroke
10.3389/fneur.2022.854158	Effect of Physical Activity on Cognitive Impairment in Patients With Cerebrovascular Diseases: A Systematic Review and Meta-Analysis
10.1155/2022/1084901	The Prognostic Value of Domain-Specific Cognitive Abilities Assessed by Chinese Version of Oxford Cognitive Screen on Determining ADLs Recovery in Patients with Post-Stroke Cognitive Impairment
10.1177/0300060513505809	Analysis of central mechanism of cognitive training on cognitive impairment after stroke: Resting-state functional magnetic resonance imaging study
10.1093/brain/awx001	Improving working memory performance in brain-injured patients using hypnotic suggestion
10.1097/mrr.0000000000000272	Executive functioning and daily living of individuals with chronic stroke: measurement and implications
10.1002/pmrj.12679	Improvement in language function in patients with aphasia using computer-assisted executive function training: A controlled clinical trial
10.1155/2022/3148739	Cognitive Dysfunction following Cerebellar Stroke: Insights Gained from Neuropsychological and Neuroimaging Research
10.1186/s12883-023-03150-5	Effects of motor imagery based brain-computer interface on upper limb function and attention in stroke patients with hemiplegia: a randomized controlled trial
10.2340/16501977-2807	Explore combined use of transcranial direct current stimulation and cognitive training on executive function after stroke
10.3389/fneur.2023.1170731	Thirty years of research on traumatic brain injury rehabilitation: a bibliometric study
10.3390/brainsci13010079	Application of Immersive Virtual-Reality-Based Puzzle Games in Elderly Patients with Post-Stroke Cognitive Impairment: A Pilot Study
10.1016/j.jstrokecerebrovasdis.2014.08.012	Exercise Training and Recreational Activities to Promote Executive Functions in Chronic Stroke: A Proof-of-concept Study
10.1159/000097642	Executive function is independently associated with performances of balance and mobility in community-dwelling older adults after mild stroke: Implications for falls prevention
10.1111/j.1747-4949.2011.00694.x	Clinical utility of the AlphaFIM (R) instrument in stroke rehabilitation
10.1002/14651858.CD002842.pub2	Cognitive rehabilitation for attention deficits following stroke
10.1097/htr.0000000000000349	Using Robotics to Quantify Impairments in Sensorimotor Ability, Visuospatial Attention, Working Memory, and Executive Function After Traumatic Brain Injury
10.1371/journal.pone.0235510	Computer-based cognitive interventions in acquired brain injury: A systematic review and meta-analysis of randomized controlled trials
10.1097/mrr.0000000000000552	Cognitive impairment predicts engagement in inpatient stroke rehabilitation
10.1016/j.cortex.2018.03.028	Adding methylphenidate to prism-adaptation improves outcome in neglect patients. A randomized clinical trial
10.1080/02699050701504273	Stroke rehabilitation in a patient with cerebellar cognitive affective syndrome
10.1080/00207454.2019.1664519	Effects of robotic neurorehabilitation through lokomat plus virtual reality on cognitive function in patients with traumatic brain injury: A retrospective case-control study
10.1017/s1355617716001065	Systematic Review of Neuropsychological Rehabilitation for Prospective Memory Deficits as a Consequence of Acquired Brain Injury
10.1080/09638288.2018.1508513	Which impairments, activity limitations and personal factors at hospital discharge predict walking activity across the first 6 months poststroke?
10.1186/s12984-020-0652-3	Adaptive conjunctive cognitive training (ACCT) in virtual reality for chronic stroke patients: a randomized controlled pilot trial
10.1109/icorr.2017.8009371	Conjunctive rehabilitation of multiple cognitive domains for chronic stroke patients in virtual reality
10.23736/s1973-9087.23.07716-x	The impact of cognitive function deficits and their recovery on functional outcome in subjects affected by ischemic subacute stroke: results from the Italian multicenter longitudinal study CogniReMo
10.3389/fneur.2020.566731	Virtual Reality Meets Non-invasive Brain Stimulation: Integrating Two Methods for Cognitive Rehabilitation of Mild Cognitive Impairment
10.2522/ptj.20130053	Promoting Neuroplasticity for Motor Rehabilitation After Stroke: Considering the Effects of Aerobic Exercise and Genetic Variation on Brain-Derived Neurotrophic Factor
10.3390/ijms21165842	Effects of Aerobic Exercise on Tau and Related Proteins in Rats with the Middle Cerebral Artery Occlusion
10.1016/j.jstrokecerebrovasdis.2020.104994	Can robotic gait rehabilitation plus Virtual Reality affect cognitive and behavioural outcomes in patients with chronic stroke? A randomized controlled trial involving three different protocols
10.1097/md.0000000000013559	A novel use of virtual reality in the treatment of cognitive and motor deficit in spinal cord injury A case report
10.1155/2017/3875954	Different Cognitive Profiles of Patients with Severe Aphasia
10.2741/973	Acute versus chronic functional aspects of unilateral spatial neglect
10.1016/j.ncl.2015.08.009	Stroke and Behavior
	Cognitive assessment for CI therapy in the outpatient clinic
10.1161/strokeaha.107.485144	NINDS clinical trials in stroke: lessons learned and future directions
10.3233/rnn-170748	Making if-then plans counteracts learned non-use in stroke patients: A proof-of-principle study
10.1177/1545968312465192	The Effects of an Aerobic and Resistance Exercise Training Program on Cognition Following Stroke
10.1044/1058-0360(2012/11-0066)	The feasibility of a structured cognitive training protocol to address progressive cognitive decline in individuals with vascular dementia
10.3389/fresc.2021.785312	Cognitive and Linguistic Benefits of Aerobic Exercise: A State-of-the-Art Systematic Review of the Stroke Literature
10.1080/13803395.2011.575769	Assessing cognitive impairment following stroke
10.1111/ene.13833	A randomized controlled trial of a walking training with simultaneous cognitive demand (dual-task) in chronic stroke
10.1136/bmjopen-2018-024429	Addressing cognitive impairment following stroke: systematic review and meta-analysis of non-randomised controlled studies of psychological interventions
10.3233/nre-131030	Frequency of domain-specific cognitive impairment in sub-acute and chronic stroke
10.1016/j.jagp.2012.07.003	Prevention of Poststroke Apathy Using Escitalopram or Problem-Solving Therapy
10.1097/phm.0000000000001908	Discharge Rehabilitation Measures Predict Activity Limitations in Patients With Stroke 6 Months After Inpatient Rehabilitation
10.12968/ijtr.2019.0098	The contribution of cognition to the rehabilitation of language and communication deficits
10.1159/000111692	Neuroimaging predictors of cognitive impairment in confluent white matter lesion: volumetric analyses of 99 brain regions
10.1136/jnnp.2003.015107	Cognitive impairment and functional outcome after stroke associated with small vessel disease
10.1016/j.jstrokecerebrovasdis.2021.106108	Post-stroke cognitive impairment is frequent after infra-tentorial infarct
10.5014/ajot.2015.011528	Performance-based testing in mild stroke: identification of unmet opportunity for occupational therapy
10.1016/j.spen.2022.100998	Rehabilitation in Pediatric Stroke: Cognition and Behavior
10.1024/1016-264X/a000300	Summary of the S2e Guideline Diagnosis and Therapy of executive Dysfunctions in neurological Diseases" (AWMF-030/125)"
10.3233/rnn-150510	Emerging evidence of the association between cognitive deficits and arm motor recovery after stroke: A meta-analysis
10.23736/s1973-9087.17.04680-9	Active exergames to improve cognitive functioning in neurological disabilities: a systematic review and meta-analysis
10.1080/87565641.2013.870178	A Review of Cognitive Outcomes in Children Following Perinatal Stroke
10.1111/bjc.12202	Anticipated and imagined futures: prospective cognition and depressed mood following brain injury
10.1002/jimd.12472	Cognitive dysfunction and white matter hyperintensities in Fabry disease
10.1044/1058-0360(2012/11-0067)	Attention and other cognitive deficits in aphasia: presence and relation to language and communication measures
10.1080/07380577.2021.1919954	Using Multicontext Approach to Improve Instrumental Activities of Daily Living Performance after a Stroke: A Case Report
10.1016/j.apmr.2004.09.005	Cognitive impairments in the locked-in syndrome: A case report
10.3109/02699052.2013.766927	Telerehabilitation for addressing executive dysfunction after traumatic brain injury
10.1016/j.apmr.2017.05.018	Factors Predicting Falls and Mobility Outcomes in Patients With Stroke Returning Home After Rehabilitation Who Are at Risk of Falling
10.1016/j.jstrokecerebrovasdis.2020.105265	The Effects of Computer Based Cognitive Rehabilitation in Stroke Patients with Working Memory Impairment: A Systematic Review
10.1080/09602011.2015.1109523	A virtual shopping task for the assessment of executive functions: Validity for people with stroke
10.3389/fneur.2014.00073	Distinct neuropsychological correlates of cognitive, behavioral, and affective apathy sub-domains in acquired brain injury
10.3233/nre-131017	Bridging the gap between clinical neuroscience and cognitive rehabilitation: The role of cognitive training, models of neuroplasticity and advanced neuroimaging in future brain injury rehabilitation
10.1097/HTR.0b013e3181f1ead2	Rehabilitation of Executive Functioning With Training in Attention Regulation Applied to Individually Defined Goals: A Pilot Study Bridging Theory, Assessment, and Treatment
10.3389/fnagi.2018.00093	Cyclosporin A-Mediated Activation of Endogenous Neural Precursor Cells Promotes Cognitive Recovery in a Mouse Model of Stroke
10.1080/10749357.2018.1443570	A longitudinal study of computerized cognitive training in stroke patients - effects on cognitive function and white matter
10.1159/000101464	Cognitive disorders in acute stroke: Prevalence and clinical determinants
10.1212/01.wnl.0000152984.28420.5a	The prognostic value of domain-specific cognitive abilities in acute first-ever stroke
10.3233/wor-2010-1047	Determining work outcomes in mild to moderate stroke survivors
	Prosthetic systems for addressing problems with initiation: Guidelines for selection, training, and measuring efficacy
10.1161/strokeaha.117.017319	Effects of Physical Activity on Poststroke Cognitive Function A Meta-Analysis of Randomized Controlled Trials
10.3233/rnn-170766	Post-stroke visual neglect affects goal-directed locomotion in different perceptuo-cognitive conditions and on a wide visual spectrum
10.4040/jkan.2017.47.1.1	Effects of a Cognitive Training Program on Cognitive Function and Activities of Daily Living in Patients with Acute Ischemic Stroke
10.1080/10749357.2019.1590971	Tedium vitae in stroke survivors: a comparative cross-sectional study
10.1111/ane.13442	Cognitive decline before and after a first-ever stroke in Africans
10.14326/abe.12.81	Development of an Electric Pegboard (e-Peg) for Hand Dexterity Improvement and Cognitive Rehabilitation: A Preliminary Study
10.1080/17483107.2020.1749891	Computerized cognitive training using virtual reality on everyday life activities for patients recovering from stroke
10.3233/nre-192998	Measuring executive function in people with severe aphasia: Comparing neuropsychological tests and informant ratings
10.3233/thc-202333	Serious games as rehabilitation tools in neurological conditions: A comprehensive review
10.1097/htr.0000000000000350	Efficacy of Telerehabilitation for Adults With Traumatic Brain Injury: A Systematic Review
10.1080/09638280701355694	Relationship between executive functions and productivity outcomes following stroke
10.3109/09638288.2011.553703	Cognitive function and improvement of balance after stroke in elderly people: the Gothenburg Cognitive Stroke Study in the Elderly
10.1016/j.jstrokecerebrovasdis.2011.02.012	Cognitive Dysfunction and Physical Activity After Stroke: The Gothenburg Cognitive Stroke Study in the Elderly
10.3233/nre-171469	Prediction of post-stroke functional mobility from the initial assessment of cognitive function
10.1097/md.0000000000010910	Effects of cognitive-motor dual-task training combined with auditory motor synchronization training on cognitive functioning in individuals with chronic stroke: A pilot randomized controlled trial
10.3233/nre-182563	Effect of a dual-task program with different cognitive tasks applied to stroke patients: A pilot randomized controlled trial
10.5535/arm.2017.41.5.734	The Characteristics of Cognitive Impairment and Their Effects on Functional Outcome After Inpatient Rehabilitation in Subacute Stroke Patients
10.1016/j.jstrokecerebrovasdis.2014.09.033	Executive Function as a Strong Predictor of Recovery from Disability in Patients with Acute Stroke: A Preliminary Study
10.5604/01.3001.0010.6097	NEUROPSYCHOLOGICAL SYMPTOMS AND THERAPY IN PATIENT WITH A BILATERAL THALAMIC ISCHEMIC STROKE DUE TO THE ARTERY OF PERCHERON TERRITORY INFARCT
10.1186/s12984-016-0193-y	Adaptive vs. non-adaptive cognitive training by means of a personalized App: a randomized trial in people with multiple sclerosis
10.1080/02687038.2016.1258538	Early recovery profiles of language and executive functions after left hemisphere stroke in bilingualism
10.1177/1545968318801551	Effects of Prefrontal Transcranial Direct Current Stimulation on Lexical Access in Chronic Poststroke Aphasia
10.1177/0883073819866609	Cognitive and Academic Outcomes Following Childhood Cortical Stroke
10.1111/ene.13879	Prevalence and short-term changes of cognitive dysfunction in young ischaemic stroke patients
10.33588/rn.7212.2020200	Dual performance paradigms: their conceptual aspects
10.3390/brainsci12091265	Does Executive Function Training Impact on Communication? A Randomized Controlled tDCS Study on Post-Stroke Aphasia
10.1186/1471-2377-12-129	Training dual-task walking in community-dwelling adults within 1 year of stroke: a protocol for a single-blind randomized controlled trial
10.1016/j.jstrokecerebrovasdis.2007.08.001	White matter lesions are related to impaired instrumental activities of daily living poststroke
10.1046/j.1468-1331.2002.00396.x	Post-stroke depression, executive dysfunction and functional outcome
10.1186/s13063-017-2414-5	Photobiomodulation using low-level laser therapy (LLLT) for patients with chronic traumatic brain injury: a randomized controlled trial study protocol
10.1080/23279095.2022.2114354	Computer-assisted training of executive functions in adult patients with non-progressive acquired brain damage - a pilot study on efficacy of a new therapeutic application
10.1080/09638288.2017.1300945	Effectiveness of a multidisciplinary rehabilitation program for persons with acquired brain injury and executive dysfunction
10.1007/s10072-010-0377-3	Cognitive rehabilitation in children and adolescents with multiple sclerosis
10.1080/09638288.2018.1451560	Managing cognitive difficulties after traumatic brain injury: a review of online resources for families
10.1080/09638288.2020.1721574	Identifying clinicians' priorities for the implementation of best practices in cognitive rehabilitation post-acquired brain injury
10.3109/09638288.2015.1123303	Comparison of two cognitive interventions for adults experiencing executive dysfunction post-stroke: a pilot study
10.1111/1440-1630.12024	Stroke-specific executive function assessment: A literature review of performance-based tools
10.1310/tsr1902-158	Efficacy of Executive Function Interventions After Stroke: A Systematic Review
10.3389/fphys.2021.713076	Fast Hand Movements Unveil Multifractal Roots of Adaptation in the Visuomotor Cognitive System
10.1097/hcr.0000000000000274	Comprehensive Cardiac Rehabilitation for Secondary Prevention After Transient Ischemic Attack or Mild Stroke PSYCHOLOGICAL PROFILE AND OUTCOMES
10.11621/pir.2018.0205	A comparative clinical study of the effectiveness of computer cognitive training in patients with post-stroke cognitive impairments without dementia
	The influence of cognitive, emotional and social factors on motivation for rehabilitation in patients after stroke
10.1002/pmrj.12467	Spontaneous Recovery of Executive Function, Attention, and Processing Speed in Stroke Patients in Colombia
10.1080/02699050902997862	A home programme for patients with cognitive dysfunction: A pilot study
10.1177/1545968309338193	Aerobic Exercise Improves Cognition and Motor Function Poststroke
10.3390/electronics10111304	CogniViTra, a Digital Solution to Support Dual-Task Rehabilitation Training
10.3390/jcm11092543	Improving Upper Extremity Bradykinesia in Parkinson's Disease: A Randomized Clinical Trial on the Use of Gravity-Supporting Exoskeletons
10.1016/j.pin.2014.03.004	Executive dysfunction in aphasic speech disorders after stroke
10.15557/an.2015.0002	Application of the Trail Making Test in the assessment of cognitive flexibility in patients with speech disorders after ischaemic cerebral stroke
10.1044/2020_ajslp-19-00082	Speech-Language Pathology Practices for Adults With Right Hemisphere Stroke: What Are We Missing?
10.1080/09602010802469074	Validation of the Virtual MET as an assessment tool for executive functions
10.1177/1545968310368684	Feasibility of a 6-Month Exercise and Recreation Program to Improve Executive Functioning and Memory in Individuals With Chronic Stroke
10.5014/ajot.63.5.535	Training Multitasking in a Virtual Supermarket: A Novel Intervention After Stroke
10.1162/PRES_a_00077	Validating the Neuro VR-Based Virtual Version of the Multiple Errands Test: Preliminary Results
10.1080/09602011.2013.821950	Course of cognitive functioning during stroke rehabilitation
10.1016/j.jbiomech.2018.07.035	Walking speed changes in response to novel user-driven treadmill control
10.1371/journal.pone.0177290	Neurofeedback as a form of cognitive rehabilitation therapy following stroke: A systematic review
10.5812/ans.86925	The Relationship Between Set-Shifting Deficits and Language Difficulties in Persian-Speaking Post-Stroke Patients with Aphasia
10.2340/16501977-2359	ASSOCIATIONS BETWEEN SELF AND INFORMANT RATINGS OF EXECUTIVE FUNCTIONING AND DRIVER BEHAVIOUR FOLLOWING ACQUIRED BRAIN INJURY
10.1080/09602011.2016.1170702	Exploring associations between self-regulatory mechanisms and neuropsychological functioning and driver behaviour after brain injury
10.3109/02699052.2014.947632	Behavioural ratings of self-regulatory mechanisms and driving behaviour after an acquired brain injury
10.1176/appi.neuropsych.14.1.52	Addiction denial and cognitive dysfunction: A preliminary investigation
10.1093/arclin/acx136	Naturalistic Assessment using a Simulated Environment: Cognitive Correlates and Relationship to Functional Status in Individuals with Neurologic Conditions
10.1186/s12984-019-0531-y	Elements virtual rehabilitation improves motor, cognitive, and functional outcomes in adult stroke: evidence from a randomized controlled pilot study
10.1007/s11065-018-9378-4	General and Domain-Specific Effectiveness of Cognitive Remediation after Stroke: Systematic Literature Review and Meta-Analysis
10.1097/mrr.0000000000000322	Phonemic fluency improved after inhibitory transcranial magnetic stimulation in a case of chronic aphasia
10.3233/nre-193005	Building the bond: Predictors of the alliance in neurorehabilitation
	Improving executive function deficits by playing interactive video-games: secondary analysis of a randomized controlled trial for individuals with chronic stroke
10.1080/09602010903399287	Speaking in ellipses: the effect of a compensatory style of speech on functional communication in chronic agrammatism
	[Clinical utility and psychometric properties of Prefrontal Symptoms Inventory (PSI) in acquired brain injury and degenerative dementias]
10.1177/15459683211017501	Cognitive Recovery After Stroke: A Meta-analysis and Metaregression of Intervention and Cohort Studies
10.1017/s1355617709990579	The determinants and longitudinal course of post-stroke mild cognitive impairment
10.1080/09602011.2013.784709	Concrete behaviour and reappraisal deficits after a left frontal stroke: A case study
10.1521/bumc.2014.78.4.301	Opening an emotional dimension in me": Changes in emotional reactivity and emotion regulation in a case of executive impairment after left fronto-parietal damage"
10.1111/1460-6984.12172	Assessment and treatment of short-term and working memory impairments in stroke aphasia: a practical tutorial
10.1177/0308022620950986	Decisions on driving after brain injury/disease: Feasibility and construct validity of a new simulator assessment tool
10.3390/biomedicines11061603	Influence of Age, Gender and Education Level on Executive Functions and Functioning in People with Stroke
	Perioperative Assessment of Cerebellar Masses and the Potential for Cerebellar Cognitive Affective Syndrome
10.1002/gps.4729	Subcortical hyperintensities in the cholinergic system are associated with improvements in executive function in older adults with coronary artery disease undergoing cardiac rehabilitation
10.3389/fpsyg.2020.01467	Art, Colors, and Emotions" Treatment (ACE-t): A Pilot Study on the Efficacy of an Art-Based Intervention for People With Alzheimer's Disease"
10.1371/journal.pone.0153469	The Role of Cognitive Factors in Predicting Balance and Fall Risk in a Neuro-Rehabilitation Setting
10.1161/strokeaha.121.037750	Evolution of Neuropsychological Deficits in First-Ever Isolated Ischemic Thalamic Stroke and Their Association With Stroke Topography: A Case-Control Study
10.1016/s0033-3182(95)71649-8	Competency and the frontal lobe. The impact of executive dysfunction on decisional capacity
10.1016/j.jneumeth.2019.05.015	An RFID-based activity tracking system to monitor individual rodent behavior in environmental enrichment: Implications for post-stroke cognitive recovery
10.1093/brain/awz258	Assessing and mapping language, attention and executive multidimensional deficits in stroke aphasia
10.1055/s-0031-1285916	DGRW-Update: Neurology - From Empirical Strategies Towards Evidence Based Interventions
10.1097/wad.0000000000000355	High Prevalence of Social Cognition Disorders and Mild Cognitive Impairment Long Term After Stroke
10.3389/fpsyg.2017.01541	Virtual Reality as a Potential Tool to Face Frailty Challenges
10.1016/s0035-3787(08)73307-1	Cognitive rehabilitation
10.1007/s00702-022-02546-w	The impact of cerebral vasomotor reactivity on cerebrovascular diseases and cognitive impairment
10.1080/23279095.2023.2174437	The impact of subcortical stroke-related aphasia on executive functions and working memory Subcortical aphasia affects executive functions and working memory
10.1016/j.jstrokecerebrovasdis.2020.104960	Assessing executive function following the early stage of mild Ischemic stroke with three brief screening tests
10.3390/healthcare9121716	Dynamics of Neuropsychological Symptoms during the Training of Executive Functions in Neurological Patients
10.1080/13854046.2018.1546905	Executive functioning as a predictor of stroke rehabilitation outcomes
10.1016/j.jns.2013.06.021	Long-term consequences of subarachnoid hemorrhage: Examining working memory
10.1055/s-0034-1396003	Rehabilitation of Poststroke Cognition
10.1589/jpts.27.2999	Virtual reality for cognitive rehabilitation after brain injury: a systematic review
10.5535/arm.2017.41.6.924	Anatomical Correlates of Neuropsychological Deficits Among Patients With the Cerebellar Stroke
10.1080/09602011.2015.1121880	The Dysexecutive Questionnaire Revised (DEX-R): An extended measure of everyday dysexecutive problems after acquired brain injury
10.1080/09602011.2019.1611607	The role of executive control in post-stroke aphasia treatment
10.1016/j.jcomdis.2020.106048	Mechanisms underlying anomia treatment outcomes
10.1080/09602011.2017.1307768	Baseline executive control ability and its relationship to language therapy improvements in post-stroke aphasia: a systematic review
10.1682/jrrd.2013.05.0103	Pilot study: Computer-based virtual anatomical interactivity for rehabilitation of individuals with chronic acquired brain injury
10.1089/neu.2019.6413	Music Therapy Enhances Executive Functions and Prefrontal Structural Neuroplasticity after Traumatic Brain Injury: Evidence from a Randomized Controlled Trial
10.1177/1545968314562113	Strategy Training Shows Promise for Addressing Disability in the First 6 Months After Stroke
10.1177/0269215513502799	Developing complex interventions: lessons learned from a pilot study examining strategy training in acute stroke rehabilitation
10.1161/strokeaha.122.037946	Executive Function Poststroke: Concepts, Recovery, and Interventions
10.1016/j.apmr.2009.10.026	Cognitive and Affective Predictors of Rehabilitation Participation After Stroke
10.1016/j.humov.2017.11.005	One year after ischemic stroke: Changes in leg movement path stability in a speed-accuracy task but no major effects on the hands
10.1097/hjh.0000000000003151	Lifestyle modification and cognitive function among individuals with resistant hypertension: cognitive outcomes from the TRIUMPH trial
10.1097/mrr.0000000000000380	Goal-oriented attentional self-regulation training in individuals with acquired brain injury in a subacute phase: a pilot feasibility study
10.1310/tsr1701-58	Occupational therapy practice in predriving assessment post stroke in the Irish context: findings from a nominal group technique meeting
10.1177/070674371005500604	The frequency, clinical correlates, and mechanism of anosognosia after stroke
10.1093/brain/awab377	The multidimensional nature of aphasia recovery post-stroke
10.1111/j.1532-5415.2005.53019.x	Association between mild vascular cognitive impairment and impaired activities of daily living in older stroke survivors without dementia
10.1080/09602011.2017.1344132	Description of a multifaceted intervention programme for fatigue after acquired brain injury: a pilot study
10.1155/2021/4558279	Effects of Combined Cognitive and Exercise Interventions on Poststroke Cognitive Function: A Systematic Review and Meta-Analysis
10.1080/02699052.2022.2034965	Effects of computer-based cognitive rehabilitation on working memory in patients with acquired brain injury in the chronic phase, a pilot-study
10.1007/s10143-021-01655-6	Syndrome of the trephined: clinical spectrum, risk factors, and impact of cranioplasty on neurologic recovery in a prospective cohort
10.1177/0308022620933095	Cognitive strategy training for adults with neurological conditions: a systematic review and meta-analysis exploring effect on occupational performance
	Cardiopulmonary Fitness is Associated with Cognitive Performance in Patients with Coronary Artery Disease (vol 74, pg 9, 2010)
10.1155/2011/139703	Assessing executive abilities following acute stroke with the trail making test and digit span
10.1016/j.cortex.2021.01.013	Neuropsychiatric symptoms in a occipito-temporal infarction with remarkable long-term functional recovery
10.2340/16501977-2163	High- and low-intensity exercise do not improve cognitive function after stroke: A randomized controlled trial
10.1161/jaha.119.013448	Prevalence and Clinical Correlates of Poststroke Behavioral Dysexecutive Syndrome
10.3390/brainsci11081002	Efficacy of a Training on Executive Functions in Potentiating Rehabilitation Effects in Stroke Patients
10.1186/s13063-023-07138-x	Dual-task versus single-task gait rehabilitation after stroke: the protocol of the cognitive-motor synergy multicenter, randomized, controlled superiority trial (SYNCOMOT)
10.1093/arclin/acx107	Using Mahalanobis Distance to Evaluate Recovery in Acute Stroke
10.1017/s1355617723000231	Zooming in on abnormal local and global processing biases after stroke: Frequency, lateralization, and associations with cognitive functions
10.1017/s1355617717001254	What Does It Take to Search Organized? The Cognitive Correlates of Search Organization During Cancellation After Stroke
10.1016/j.apmr.2018.11.015	Advanced Therapy in Traumatic Brain Injury Inpatient Rehabilitation: Effects on Outcomes During the First Year After Discharge
10.1016/j.neuroscience.2018.03.027	Mirror Movements are Linked to Executive Control in Healthy and Brain-injured Adults
10.1097/wnn.0000000000000094	The Zurich Maxi Mental Status Inventory (ZuMAX): Test-Retest Reliability and Discriminant Validity in Stroke Survivors
10.1016/j.apmr.2017.04.007	Association Between 2 Measures of Cognitive Instrumental Activities of Daily Living and Their Relation to the Montreal Cognitive Assessment in Persons With Stroke
10.1016/j.apmr.2010.12.034	The Mini-Mental State Examination and Montreal Cognitive Assessment in Persons With Mild Subacute Stroke: Relationship to Functional Outcome
10.1016/j.jocn.2021.07.053	Beyond motor recovery after stroke: The role of hand robotic rehabilitation plus virtual reality in improving cognitive function
10.1159/000441617	Rehabilitation for a Patient with Hemiplegia, Ataxia, and Cognitive Dysfunction Caused by Pontine Hemorrhage
10.1017/s1355617717000728	Domain-Specific Cognitive Recovery after First-Ever Stroke: A 2-Year Follow-Up
10.5114/ppn.2018.77032	EXECUTIVE DYSFUNCTION AFTER STROKE POSSIBILITIES AND LIMITATIONS OF DIAGNOSIS
10.3390/brainsci12050554	Personalized Neurophysiological and Neuropsychological Assessment of Patients with Left and Right Hemispheric Damage in Acute Ischemic Stroke
10.1016/j.gaitpost.2011.09.100	Fear of falling is associated with prolonged anticipatory postural adjustment during gait initiation under dual-task conditions in older adults
10.1007/s00415-019-09442-6	Cognitive reserve impacts on disability and cognitive deficits in acute stroke
10.5839/rcnp.2014.090102.04	Validation of a neuropsychological stimulation program NEUROPROTENIC in patients with acquired brain injury
10.1136/bmjopen-2020-037702	Investigating a new tablet-based telerehabilitation app in patients with aphasia: a randomised, controlled, evaluator-blinded, multicentre trial protocol
10.2196/resprot.4841	Digital Gaming for Improving the Functioning of People With Traumatic Brain Injury: Protocol of a Feasibility Study
10.2196/jmir.7618	Digital Gaming for Improving the Functioning of People With Traumatic Brain Injury: Randomized Clinical Feasibility Study
10.1080/09602011.2012.681110	The Working Memory Questionnaire: A scale to assess everyday life problems related to deficits of working memory in brain injured patients
10.1080/09602011.2014.881294	Modularity in rehabilitation of working memory: A single-case study
10.1016/j.neuropsychologia.2012.10.024	Non-linguistic learning and aphasia: Evidence from a paired associate and feedback-based task
10.1159/000095757	Is fatigue an independent factor associated with activities of daily living, instrumental activities of daily living and health-related quality of life in chronic stroke?
10.2340/16501977-0114	Community ambulation in patients with chronic stroke: How is it related to gait speed?
10.1371/journal.pone.0172993	Brain training improves recovery after stroke but waiting list improves equally: A multicenter randomized controlled trial of a computer-based cognitive flexibility training
10.1371/journal.pone.0187582	The influence of computer-based cognitive flexibility training on subjective cognitive well-being after stroke: A multi-center randomized controlled trial
10.3389/fnhum.2016.00150	Computer-Based Cognitive Training for Executive Functions after Stroke: A Systematic Review
10.1186/s12883-015-0397-y	The effect of computer-based cognitive flexibility training on recovery of executive function after stroke: rationale, design and methods of the TAPASS study
10.1212/WNL.0b013e318232ab1d	Cerebral microbleeds and cognitive functioning in the PROSPER study
10.1186/s12877-016-0388-x	The efficacy of treadmill training with and without projected visual context for improving walking ability and reducing fall incidence and fear of falling in older adults with fall-related hip fracture: a randomized controlled trial
10.1002/ana.25862	Alertness Training Improves Spatial Bias and Functional Ability in Spatial Neglect
10.1007/s40520-019-01345-w	Exploring the relationship between visuospatial function and age-related deficits in motor skill transfer
10.1177/1545968320952809	White Matter Hyperintensities Predict Response to Language Treatment in Poststroke Aphasia
10.1111/jabr.12114	Integrative executive function training in chronic stroke-A case example
10.1080/13854046.2016.1256434	The validity of the Brain Injury Cognitive Screen (BICS) as a neuropsychological screening assessment for traumatic and non-traumatic brain injury
10.1136/jnnp.2006.110361	Differential impact of cerebral white matter changes, diabetes, hypertension and stroke on cognitive performance among non-disabled elderly. The LADIS study
	ICF model implementation in an interdisciplinary intervention for intraparenchymal hemorrhage (IPH) with focus on neuropsychological functioning: a case report
10.1016/j.archger.2010.04.020	Participation after a stroke: Changes over time as a function of cognitive deficits
10.1080/09084282.2010.547779	Differences in Participation According to Specific Cognitive Deficits Following a Stroke
10.1080/13854046.2014.881555	Application of the Brixton Spatial Anticipation Test in Stroke: Ecological Validity and Performance Characteristics
10.1310/tsr2005-421	Personality Differences among Patients with Chronic Aphasia Predict Improvement in Speech-Language Therapy
10.1080/09638288.2017.1334237	Social dominance in children with cerebral palsy during a problem-solving task with peers
10.1080/17483107.2020.1776776	A systematic review of impairment focussed technology in neurology
10.3389/fneur.2017.00149	Determining the association between language and cognitive Tests in Poststroke aphasia
10.1186/s12888-018-1615-0	Cognitive medicine - a new approach in health care science
10.1016/j.gaitpost.2019.05.004	Comparable walking gait performance during executive and non-executive cognitive dual-tasks in chronic stroke: A pilot study
10.1007/s13760-020-01479-z	The montreal cognitive assessment and mini-mental state examination visuoexecutive subtests in acute ischemic stroke patients and their correlations with demographic and clinical factors
10.1016/j.gerinurse.2022.05.014	Effects of tai chi and Qigong on cognition in neurological disorders: A systematic review and meta-analysis
10.1177/20406223231168754	Comparative efficacy of different noninvasive brain stimulation therapies for recovery of global cognitive function, attention, memory, and executive function after stroke: a network meta-analysis of randomized controlled trials
10.1016/j.jocn.2022.07.010	Effect of transcranial direct-current stimulation on executive function and resting EEG after stroke: A pilot randomized controlled study
10.3233/jad-215006	A Nationwide Multi-Center Questionnaire Survey on the Real-World State and Clinical Management of Poststroke Dementia in Japan
10.1007/s11065-020-09433-9	A Meta-Analysis of Neuropsychological Predictors of Outcome Following Stroke and Other Non-Traumatic Acquired Brain Injuries in Adults
10.1080/10749357.2019.1645440	Very early cognitive screening and return to work after stroke
10.1093/nop/npaa072	Cognitive impact of lower-grade gliomas and strategies for rehabilitation
10.1093/neuros/nyaa552	Postacute Cognitive Rehabilitation for Adult Brain Tumor Patients
10.1177/0308022620951028	Stroke survivors' occupational performance and cognitive strategy use: A pilot exploration of strengths and difficulties using the Perceive Recall Plan Perform System of Task Analysis
10.1159/000149580	An open-label pilot study of acetylcholinesterase inhibitors to promote functional recovery in elderly cognitively impaired stroke patients
10.3390/jcm10081674	Understanding Why Post-Stroke Depression May Be the Norm Rather Than the Exception: The Anatomical and Neuroinflammatory Correlates of Post-Stroke Depression
10.12968/ijtr.2016.23.7.314	The Northwick Park Examination of Cognition: A brief cognitive assessment tool for use in acute stroke services
10.1016/j.ijhcs.2021.102734	Design of a toolkit for real-time executive function assessment in custom-made virtual experiences and interventions
10.3928/15394492-20101108-05	Executive Dysfunction Immediately After Mild Stroke
10.1080/09602011.2015.1037771	The reliability and validity of the Complex Task Performance Assessment: A performance-based assessment of executive function
	Initial development of a work-related assessment of dysexecutive syndrome: The Complex Task Performance Assessment
10.5014/ajot.2016.017293	Combined Cognitive-Strategy and Task-Specific Training Affects Cognition and Upper-Extremity Function in Subacute Stroke: An Exploratory Randomized Controlled Trial
10.1080/09602011.2012.748672	Changes in cognition following mild stroke
10.3233/wor-2010-1045	Feasibility of using the EFPT to detect executive function deficits at the acute stage of stroke
10.5014/ajot.2019.031203	Cognitive, Emotional, and Physical Functioning as Predictors of Paid Employment in People With Stroke, Traumatic Brain Injury, and Spinal Cord Injury
10.1136/jnnp-2012-304517	Cognitive domain deficits in patients with aneurysmal subarachnoid haemorrhage at 1 year
10.1080/02687038.2022.2096873	Can non-linguistic cognitive stimulation enhance the cognitive and linguistic functions of people with aphasia receiving conversation therapy? Preliminary findings
10.3233/nre-192942	The effect of combined scalp acupuncture and cognitive training in patients with stroke on cognitive and motor functions
10.1186/s13063-020-04807-z	Effectiveness of theta and gamma electroacupuncture for post-stroke patients on working memory and electrophysiology: study protocol for a double-center, randomized, patient- and assessor-blinded, sham-controlled, parallel, clinical trial
10.1186/s13063-021-05220-w	Effectiveness of Yijinjing on cognitive functions in post-stroke patients with mild cognitive impairment: study protocol for a randomized controlled trial
10.1155/2021/5569346	Meta-Analysis on Cognitive Benefit of Exercise after Stroke
10.3233/nre-161321	Social cognition and executive functioning predictors of supervisors' appraisal of interpersonal behaviour in the workplace following acquired brain injury
10.1080/09602011.2019.1704421	Metacognitive knowledge and functional outcomes in adults with acquired brain injury: A meta-analysis
10.1089/g4h.2020.0182	The Effect of Video-Based Games on Hand Functions and Cognitive Functions in Cerebral Palsy
10.3390/brainsci12020213	A Performance-Based Teleintervention for Adults in the Chronic Stage after Acquired Brain Injury: An Exploratory Pilot Randomized Controlled Crossover Study
10.3389/fneur.2019.01247	Activity Performance, Participation, and Quality of Life Among Adults in the Chronic Stage After Acquired Brain Injury-The Feasibility of an Occupation-Based Telerehabilitation Intervention
10.3390/brainsci12091185	Effects of Repetitive Transcranial Magnetic Stimulation on Gait and Postural Control Ability of Patients with Executive Dysfunction after Stroke
10.1155/2021/3051750	Effect of Executive Dysfunction on Posture Control and Gait after Stroke
10.1212/wnl.0000000000004286	Activity limitations and subjective well-being after stroke
10.1044/2018_jslhr-l-18-0057	The Methodological Quality of Short-Term/Working Memory Treatments in Poststroke Aphasia: A Systematic Review
10.1186/s12955-023-02097-y	Combining robot-assisted therapy with virtual reality or using it alone? A systematic review on health-related quality of life in neurological patients
10.1371/journal.pone.0282925	Biopsychosocial effects and experience of use of robotic and virtual reality devices in neuromotor rehabilitation: A study protocol
10.1080/17483107.2021.2005163	Implementation of an assistive technology for meal preparation within a supported residence for adults with acquired brain injury: a mixed-methods single case study
10.1093/arclin/act014	The Pillbox Test: an ecological measure of executive functioning and estimate of medication management abilities
10.1080/09084280903297909	Reliability and Validity of the Neuropsychological Assessment Battery-Screening Module (NAB-SM) in a Sample of Patients with Moderate-to-Severe Acquired Brain Injury
10.2196/31007	Impact of Virtual Reality-Based Therapies on Cognition and Mental Health of Stroke Patients: Systematic Review and Meta-analysis
10.1136/svn-2019-000321	Chinese Stroke Association guidelines for clinical management of cerebrovascular disorders: executive summary and 2019 update of clinical management of stroke rehabilitation
10.1038/srep38521	Improvement in Stroke-induced Motor Dysfunction by Music-supported Therapy: A Systematic Review and Meta-analysis
10.1186/s13643-021-01607-7	Cognitive rehabilitation interventions after stroke: protocol for a systematic review and meta-analysis of randomized controlled trials
10.1136/bmjopen-2017-020954	Effect of Baduanjin exercise on cognitive function in patients with post-stroke cognitive impairment: study protocol for a randomised controlled trial
10.1111/ijn.12966	Efficacy of computerized cognitive training on improving cognitive functions of stroke patients: A systematic review and meta-analysis of randomized controlled trials
10.1016/j.apmr.2006.11.015	Executive function deficits in acute stroke
	Assessing and restoring cognitive functions early after stroke
10.1037/a0023465	Measurement properties of the CLOX Executive Clock Drawing Task in an inpatient stroke rehabilitation setting
10.1093/ageing/afz103.204	317 Incidence of Cognitive Impairment after Stroke: a Retrospective Cohort of Rehabilitation Patients...67th Annual & Scientific Meeting of the Irish Gerontological Society, Innovation, Advances and Excellence in Ageing, 26-28 September 2019, Cork, Ireland.
10.1017/S1041610213002615	A Bahasa Malaysia version of the Montreal Cognitive Assessment: validation in stroke.
10.1111/j.1469-8749.2010.03616.x	A cognitive and affective pattern in posterior fossa strokes in children: a case series.
10.1177/030802269806101203	A Further Validation of the Salford Objective Recognition Test in Stroke Patients.
10.1089/acm.2013.0364	A Meta-Analysis of Acupuncture Use in the Treatment of Cognitive Impairment After Stroke.
10.1177/0308022617714748	A new combined motor and cognitive strategy training intervention for stroke: Stakeholder perceptions.
	A practical clinical approach to understanding and treating attentional problems.
10.1080/87565641.2013.870178	A review of cognitive outcomes in children following perinatal stroke.
10.4103/aian.aian_1099_21	A Scoping Review of Recent Advancements in Intervention and Outcome Measures for Post-Stroke Cognitive Impairments.
10.1080/09638288.2019.1641850	A systematic review and meta-analysis of the effects of cardiac rehabilitation interventions on cognitive impairment following stroke.
10.1310/tsr1702-99	A systematic review of cognitive interventions to improve functional ability in people who have cognitive impairment following stroke.
10.1177/09645284211009542	Acupuncture for post-stroke cognitive impairment: a systematic review and meta-analysis.
10.1310/tsr1902-141	Adherence to Canadian Best Practice Recommendations for Stroke Care: Vascular Cognitive Impairment Screening and Assessment Practices in an Ontario Inpatient Stroke Rehabilitation Facility.
	AMERICAN JOURNAL OF PHYSICAL MEDICINE & REHABILITATION.
10.1080/02687038.2023.2267780	An electrophysiological and behavioral investigation of feedback-based learning in aphasia
10.3233/NRE-182565	An exploratory investigation of the effect of naturalistic light on depression, anxiety, and cognitive outcomes in stroke patients during admission for rehabilitation: A randomized controlled trial.
	Analysis of rehabilitation effect of repetitive transcranial magnetic stimulation based on resting-state fMRI in post-stroke cognitive impairment patients with low thyroid hormone levels.
	Application progress of computer - assisted cognitive rehabilitation in post - stroke cognitive impairment.
10.1177/0269215518795243	Are the effects of internal focus instructions different from external focus instructions given during balance training in stroke patients? A double-blind randomized controlled trial.
10.1016/j.apmr.2021.07.496	ASHA's Evidence-based Clinical Practice Guideline on Cognitive Rehabilitation in Individuals with Acquired Brain Injury...American Congress of Rehabilitation Medicine (ACRM) Annual Conference (Virtual), September 24−29, 2021
10.1097/01376517-200204000-00009	Assessing cognitive function after stroke using the FIM instrument.
10.12968/ijtr.2014.21.6.280	Assessment of occupational performance problems due to cognitive deficits in stroke rehabilitation: A survey...including commentary by Morgan MFG
10.1159/000223230	Association between ApoE epsilon4 and cognitive impairment after stroke.
10.1016/j.jamda.2022.07.026	Association of Cognitive Impairment With Rate of Functional Gain Among Older Adults With Stroke.
10.1177/1545968319868709	Auditory, Phonological, and Semantic Factors in the Recovery From Wernicke's Aphasia Poststroke: Predictive Value and Implications for Rehabilitation.
10.1016/j.ctcp.2021.101506	Baduanjin exercise ameliorates motor function in patients with post-stroke cognitive impairment: A randomized controlled trial.
10.1186/s13063-015-1033-2	Baseline characteristics, analysis plan and report on feasibility for the Prevention Of Decline in Cognition After Stroke Trial (PODCAST).
10.2196/45458	Benefits of Telerehabilitation for Patients With Severe Acquired Brain Injury: Promising Results From a Multicenter Randomized Controlled Trial Using Nonimmersive Virtual Reality
10.3233/JAD-220269	Blood-Derived Progenitor Cells Are Depleted in Older Adults with Cognitive Impairment: A Role for Vascular Resilience?
10.3389/fnagi.2023.1193292	Brain network analysis reveals convergent and divergent aberrations between mild stroke patients with cortical and subcortical infarcts during cognitive task performing.
	Brief assessment of cognitive impairment in patients with stroke.
10.1177/0269215517734025	Can CT brain imaging predict recovery of walking ability in moderately disabled ischaemic stroke survivors?
10.1177/0269215508096175	Capacity to make a decision about discharge destination after stroke: a pilot study.
10.1097/MRR.0000000000000161	Cardiorespiratory fitness and cognitive functioning following short-term interventions in chronic stroke survivors with cognitive impairment: a pilot study.
10.1016/j.apmr.2023.05.008	Cerebral Small Vessel Disease Burden: An Independent Biomarker for Anomia Treatment Responsiveness in Chronic Stroke Patients With Aphasia.
10.1097/JNN.0b013e3181ecaf81	Changes in the acute functional and cognitive disability states of severe hemorrhagic stroke patients.
10.1044/persp2.SIG2.117	Clinical Implications of Neurocognitive Control Deficits in Bilingual Adults With Aphasia.
10.1080/13554794.2013.770875	Clinical improvements in higher brain function and rapid functional recovery in a case of cerebellar hemorrhage treated by neurocognitive rehabilitation.
10.1044/2019_JSLHR-L-18-0504	Clinical Outcomes Following Language-Specific Attention Treatment Versus Direct Attention Training for Aphasia: A Comparative Effectiveness Study.
10.1161/STROKEAHA.117.016994	Cognitive and Mood Assessment Tools for Use in Stroke.
10.1191/0269215502cr477ed	Cognitive assessment and neurological rehabilitation.
10.1310/tsr2003-270	Cognitive Assessment and Rehabilitation Pathway for Stroke (CARPS).
10.1080/23279095.2020.1748034	Cognitive assessment and rehabilitation tools for stroke and dementia: An online survey of Russian speaking clinicians.
10.1191/026921598666870672	Cognitive deficits following stroke in the basal ganglia.
10.3233/NRE-141061	Cognitive dysfunction and functional limitations are associated with major depression in stroke survivors attending rehabilitation in Nigeria.
	Cognitive dysfunction following arteriovenous malformation of the vein of Galen: a case analysis... presented in part at the 1990 Annual Meeting of the American Academy of Physical Medicine and Rehabilitation and the American Congress of Rehabilitation Medicine.
	Cognitive evaluation and functional outcome after stroke.
10.1016/j.jstrokecerebrovasdis.2010.03.009	Cognitive functioning in the acute phase poststroke: a predictor of discharge destination?
10.2147/VHRM.S75306	Cognitive impairment and stroke in elderly patients.
10.1002/gps.2425	Cognitive impairment and the role of the ApoE epsilon4-allele after stroke---a 13 months follow-up study.
10.1016/j.pmrj.2011.05.007	Cognitive impairment in acquired brain injury: a predictor of rehabilitation outcomes and an opportunity for novel interventions.
10.1177/15459683231177605	Cognitive Impairments After Stroke Do Not Attenuate Explicit Visuomotor Adaptation in Reaching and Savings With the Unaffected Arm.
10.1097/PHM.0b013e318246607b	Cognitive Impairments and Depressive Symptoms Did Not Impede Upper Limb Recovery in a Clinical Repetitive Task Practice Program After Stroke.
10.1111/1440-1630.12900	Cognitive orientation to daily occupational performance approach in people with multiple sclerosis: A pilot study
10.1111/dmcn.15759	Cognitive Orientation to daily Occupational Performance to improve occupational performance goals for children with executive function deficits after acquired brain injury
10.1080/02699050210131975	Cognitive profile for Chinese patients with stroke.
10.3233/NRE-151225	Cognitive remediation of attention deficits following acquired brain injury: A systematic review and meta-analysis.
10.1111/ap.12191	Cognitive Screening Following Stroke: Are We Following Best Evidence-based Practice in Australian Clinical Settings?
10.2196/45816	Cognitive Training With Head-Mounted Display Virtual Reality in Neurorehabilitation: Pilot Randomized Controlled Trial
10.1016/j.apmr.2023.06.024	Comment on: Effects of Virtual Reality Rehabilitation Training on Cognitive Function and Activities of Daily Living of Patients With Poststroke Cognitive Impairment: A Systematic Review and Meta-Analysis.
10.3389/fneur.2023.1255319	Computer-assisted cognitive rehabilitation in neurological patients: state-of-art and future perspectives
10.1080/17483107.2020.1749891	Computerized cognitive training using virtual reality on everyday life activities for patients recovering from stroke.
10.1080/09602011.2013.784709	Concrete behaviour and reappraisal deficits after a left frontal stroke: A case study.
10.1016/j.jstrokecerebrovasdis.2019.104588	Course and Predictors of Subjective Cognitive Complaints During the First 12 Months after Stroke.
10.1080/09638288.2019.1604821	Despite communication and cognitive impairment – person-centred goal-setting after stroke: a qualitative study.
10.2340/jrm.v55.4442	DEVELOPMENT OF A SWEDISH SHORT VERSION OF THE MONTREAL COGNITIVE ASSESSMENT FOR COGNITIVE SCREENING IN PATIENTS WITH STROKE
10.1017/s0959259808002724	Do cognitively impaired patients benefit from rehabilitation?
10.3233/NRE-236002	Does occupational therapy improve activities of daily living and/or cognitive abilities in stroke patients with cognitive impairment? A Cochrane Review summary with commentary
10.1177/0269215519843984	Does pre-existing cognitive impairment impact on amount of stroke rehabilitation received? An observational cohort study.
10.1007/s00415-023-11977-8	Domain-specific neuropsychological investigation of CAA with and without intracerebral haemorrhage
10.1177/030802260306600605	Dressing after a Stroke: a Survey of Current Occupational Therapy Practice.
10.5014/ajot.2012.002469	Dynamic Lowenstein Occupational Therapy Cognitive Assessment: Evaluation of Potential to Change in Cognitive Performance.
10.3389/fpsyg.2023.1233346	Ecologically valid virtual reality-based technologies for assessment and rehabilitation of acquired brain injury: a systematic review
10.3389/fnagi.2023.1263417	Editorial: Expert opinions in neurocognitive aging and behavior: neural rehabilitation for elder people.
10.1177/0269215520930256	Effect of Baduanjin exercise on cognitive function in patients with post-stroke cognitive impairment: a randomized controlled trial.
10.1161/STROKEAHA.119.026829	Effect of Cognitive Reserve on Risk of Cognitive Impairment and Recovery After Stroke: The KOSCO Study.
	Effectiveness of cognitive skill remediation in acute stroke patients.
10.1080/09602011.2020.1831555	Effectiveness of computer-based training on post-stroke cognitive rehabilitation: A systematic review and meta-analysis.
10.1080/10749357.2018.1465747	Effects of a 12-month task-specific balance training on the balance status of stroke survivors with and without cognitive impairments in Selected Hospitals in Nnewi, Anambra State, Nigeria.
10.1016/j.maturitas.2011.04.001	Effects of a short-term occupational therapy intervention in an acute geriatric unit. A randomized clinical trial.
10.1177/0269215518791007	Effects of combined intervention of physical exercise and cognitive training on cognitive function in stroke survivors with vascular cognitive impairment: a randomized controlled trial.
10.3233/NRE-210271	Effects of computerized cognitive training on cognitive function, activity, and participation in individuals with stroke: A randomized controlled trial.
10.1016/j.aucc.2022.10.015	Effects of early cognitive rehabilitation training on cognitive function and quality of life in critically ill patients with cognitive impairment: A randomised controlled trial
10.1111/jnu.12846	Effects of moxibustion on cognition and activities of daily living in post‐stroke cognitive impairment: A systematic review and meta‐analysis of randomized controlled trials.
10.1016/j.apmr.2022.03.012	Effects of Virtual Reality Rehabilitation Training on Cognitive Function and Activities of Daily Living of Patients With Poststroke Cognitive Impairment: A Systematic Review and Meta-Analysis.
10.3390/healthcare11212846	Effects of Virtual Reality-Based Cognitive Rehabilitation in Stroke Patients: A Randomized Controlled Trial.
10.1186/s12906-016-1337-0	Efficacy and safety assessment of acupuncture and nimodipine to treat mild cognitive impairment after cerebral infarction: a randomized controlled trial.
10.1080/09638280701623000	Efficient screening of cognitive dysfunction in stroke patients: comparison between the CAMCOG and the R-CAMCOG, Mini Mental State Examination and Functional Independence Measure-cognition score.
10.4017/gt.2022.21.s.517.3.sp7	Enhancing neurocognitive health, abilities, networks, & community engagement...International Society for Gerontechnology 13th World Conference, October 24-26, 2022, Daegu, South Korea
10.1097/PHM.0b013e3181a0e4cb	Enhancing the working memory of stroke patients using tDCS.
10.1310/tsr1304-1	Ethical issues in research with patients who have experienced stroke.
10.1037/cbs0000299	Evaluation des processus impliqués dans l'autonomie cognitive chez des patients cérébrolésés atteints de pathologies dégénératives ou de lésions acquises non-évolutives.
10.1191/0269215502cr479oa	Evaluation of cognitive assessment in stroke rehabilitation.
10.1136/jnnp-2012-302217	Evaluation of cognitive impairment by the Montreal cognitive assessment in patients with aneurysmal subarachnoid haemorrhage: prevalence, risk factors and correlations with 3 month outcomes.
10.1136/jnnp.2007.128686	Evidence of persisting cognitive impairment in a case series of patients with locked-in syndrome.
	Evidence-based cognitive rehabilitation after acquired brain injury: A systematic review of content of treatment.
10.5014/ajot.2014.010975	Evidence-Based Review of Interventions for Medically At-Risk Older Drivers.
10.1016/j.jamda.2022.11.007	Examining Real-World Therapy Practice of Cognitive Screening and Assessment in Post-Acute Care.
10.1016/j.jstrokecerebrovasdis.2019.04.010	Examining the Inter-relations of Depression, Physical Function, and Cognition with Subjective Sleep Parameters among Stroke Survivors: A Cross-sectional Analysis.
10.5014/ajot.2015.69S1-PO5086	Examining the Use of Guided and Directed Cues in Clinical Practice...AOTA/NBCOT National Student Conclave. Dearborn, Michigan. November 18-19 2016.
10.1097/NPT.0b013e318208ee6c	Exercise and Executive Function in Individuals With Chronic Stroke: A Pilot Study.
10.3390/brainsci13101385	Exploring Pragmatic Deficits in Relation to Theory of Mind and Executive Functions: Evidence from Individuals with Right Hemisphere Stroke
10.1080/09602011.2011.632907	Exploring the relation between learning style and cognitive impairment in patients with acquired brain injury.
10.1080/21679169.2022.2156599	Facilitators and barriers of community reintegration among individuals with stroke: a scoping review.
10.1002/(SICI)1099-1166(199905)14:5<325::AID-GPS904>3.0.CO;2-Q	Factors affecting the results of the clock drawing test in elderly patients hospitalized for physical rehabilitation.
10.2340/16501977-2859	FACTORS ASSOCIATED WITH COGNITIVE IMPROVEMENT IN SUBACUTE STROKE SURVIVORS.
10.1186/s12883-016-0780-3	Factors associated with improvement or decline in cognitive function after an ischemic stroke in Korea: the Korean stroke cohort for functioning and rehabilitation (KOSCO) study.
	First year after stroke: tracking cognitive and affective deficits.
10.1177/0888439003256048	Fitness to drive with neurological disabilities.
10.5014/ajot.2019.73S1-RP401A	Front Desk Duty (FDD): Validation of a Novel Multitasking Performance-Based Test on Adults With Mild Stroke...American Occupational Therapy Association Annual Conference & Expo, April 4-7, 2019, New Orleans, Louisiana.
10.3233/NRE-182635	Functional limitations and cognitive impairment predict the outcome of dysphagia in older patients after an acute neurologic event.
10.1016/j.apmr.2007.07.005	Further validation of the orientation and cognitive logs: their relationship to the mini-mental state examination.
10.18554/refacs.v10i2.6137	Games and stroke: perspectives of occupational therapy in the field of neuropsychological rehabilitation.
10.3233/JAD-200754	Glutathione Peroxidase Activity Is Altered in Vascular Cognitive Impairment-No Dementia and Is a Potential Marker for Verbal Memory Performance.
10.1310/tsr1701-58	Grand rounds. Occupational therapy practice in predriving assessment post stroke in the Irish context: findings from a nominal group technique meeting.
10.5014/ajot.2019.73S1-PO6002	Greater Cognitive and Motor Impairment Predicts Dependence After Stroke...American Occupational Therapy Association Annual Conference & Expo, April 4-7, 2019, New Orleans, Louisiana.
10.1016/j.apmr.2016.10.004	Guided Training Relative to Direct Skill Training for Individuals With Cognitive Impairments After Stroke: A Pilot Randomized Trial.
10.1155/2022/8089862	Healthcare Professionals' Experiences with Rehabilitation Practices for Patients with Cognitive Impairment after Stroke in North Norway: A Qualitative Study.
10.1161/STROKEAHA.121.037629	Home-Based Transcranial Direct Current Stimulation to Enhance Cognition in Stroke: Randomized Controlled Trial.
10.1016/j.jstrokecerebrovasdis.2011.04.013	How can we tell who is aware? Where does the veracity lie?
10.1186/s12906-018-2237-2	Huatuo Zaizao pill ameliorates cognitive impairment of APP/PS1 transgenic mice by improving synaptic plasticity and reducing Aβ deposition.
10.1080/09638288.2020.1721574	Identifying clinicians' priorities for the implementation of best practices in cognitive rehabilitation post-acquired brain injury.
10.12968/ijtr.2005.12.6.18277	Identifying cognitive impairment and emotional distress in people admitted to stroke rehabilitation...including commentary by Sachdev P, and Nys GMS
10.1016/j.apmr.2022.01.017	Implementation of Cognitive Telerehabilitation during COVID-19 Pandemic.
10.1016/j.jstrokecerebrovasdis.2017.11.008	Improving Cognitive Function in Patients with Stroke: Can Computerized Training Be the Future?
10.1016/j.jagp.2013.03.012	Incident apathy during the first year after stroke and its effect on physical and cognitive recovery.
10.1136/jnnp.2006.102533	Influence of cognitive impairment on the institutionalisation rate 3 years after a stroke.
10.1016/j.jstrokecerebrovasdis.2020.105063	Influence of hematoma volume and age on cognitive functions and ADL after putaminal hemorrhage.
10.1016/j.pmrj.2013.08.598	Initial physical grades and cognitive stages after acute stroke: who receives comprehensive rehabilitation services?
10.1080/09602011003638194	Inter-task transfer of meaningful, functional skills following a cognitive-based treatment: Results of three multiple baseline design experiments in adults with chronic stroke.
10.1080/02687038.2021.1994917	Interfered-Naming Therapy for Aphasia (INTA): a neuroscience-based approach to improve linguistic-executive processing.
10.1097/MRR.0000000000000420	Is cognition considered in post-stroke upper limb robot-assisted therapy trials? A brief systematic review.
10.1016/j.jstrokecerebrovasdis.2010.02.018	Is cognitive functioning 1 year poststroke related to quality of life domain?
10.1136/jnnp-2012-303926	Ischaemic stroke: the ocular motor system as a sensitive marker for motor and cognitive recovery.
10.1080/09638288.2023.2258332	Learning to drive with neurological conditions: profile of users of an adapted driver training program and cognitive factors associated with success
10.3233/JAD-161248	Lipid Peroxidation Markers in Coronary Artery Disease Patients with Possible Vascular Mild Cognitive Impairment.
10.1080/13607863.2018.1481927	Lived experiences of chronic cognitive and mood symptoms among community-dwelling adults following stroke: a mixed-methods analysis.
	Long-term cognitive functional limitations post stroke: objective assessment compared with self-evaluations and spouse reports.
10.1161/STROKEAHA.111.000792	Long-term cognitive impairment after first-ever ischemic stroke in young adults.
10.1016/j.nmd.2023.05.010	Longitudinal changes in white matter as measured with diffusion tensor imaging in adult-onset myotonic dystrophy type 1
10.3389/fnagi.2022.834114	Low Serum Superoxide Dismutase Is Associated With a High Risk of Cognitive Impairment After Mild Acute Ischemic Stroke.
10.1111/j.1440-1630.2008.00764.x	Management of patients with cognitive impairment after stroke: a survey of Australian occupational therapists.
10.1177/0269215506070813	Manifestations of mental slowness in the daily life of patients with stroke: a qualitative study.
10.1016/j.nicl.2023.103452	Mapping spoken language and cognitive deficits in post-stroke aphasia
10.1016/j.apmr.2013.03.016	Maximal Cardiorespiratory Fitness Testing in Individuals With Chronic Stroke With Cognitive Impairment: Practice Test Effects and Test-Retest Reliability.
10.1080/11038128.2023.2258161	Measurement properties of performance-based instruments for assessing mental function during activity and participation in persons with stroke: A systematic review
10.1016/j.apmr.2022.08.957	Mental Health Symptoms Mediate the Association of Subjective Cognitive Function with Participation after Stroke...American Congress of Rehabilitation Medicine (ACRM) Annual Conference, November 8-11, 2022, Chicago, Illinois.
10.1177/15394492211023196	Metacognitive Strategy Training Is Feasible for People With Aphasia.
10.1177/1545968321989348	Mild Stroke Affects Pointing Movements Made in Different Frames of Reference.
10.1016/j.apmr.2019.10.185	Minimal Clinically Important Differences in Functional Independence After a Knowledge Translation Intervention in Stroke Rehabilitation.
10.1080/09602011.2014.881294	Modularity in rehabilitation of working memory: a single-case study.
10.1161/01.STR.18.6.1081	Motor and perceptual impairments in acute stroke patients: effects on self-care ability.
10.5152/eurasianjmed.2022.20330	Multicomponent Educational-Rehabilitation Approach in Rehabilitation of Patients After Stroke.
10.1186/s12984-016-0144-7	Muscle, functional and cognitive adaptations after flywheel resistance training in stroke patients: a pilot randomized controlled trial.
10.1111/j.1469-8749.2012.04324.x	Neuro-ophthalmological disorders in cerebral palsy: ophthalmological, oculomotor, and visual aspects.
10.1027/0269-8803/a000326	Neurocognitive Impairment in Non-Central Nervous System Cancer Survivors
10.3109/02699052.2011.559609	Neuropsychological assessment of fitness to drive following acquired cognitive impairment.
10.1177/000992289403300902	Neuropsychological impairment in children with sickle cell anemia and cerebrovascular accidents.
10.1016/j.apmr.2018.12.024	Nonlinguistic Cognitive Factors Predict Treatment-Induced Recovery in Chronic Poststroke Aphasia.
10.3109/17483107.2010.542570	Not just fun and games: applications of virtual reality in the identification and rehabilitation of cognitive disorders of the elderly.
10.1177/03080226231206686	Occupational therapy practice to support executive function impairment after acquired brain injury: A UK clinical survey
10.1136/jnnp.2004.039917	Optimising multi-task performance: opportunities for motoric neurorehabilitation.
10.1111/jgs.17048	Outcomes of transcatheter aortic valve replacement in patients with cognitive dysfunction.
10.1016/j.imr.2019.05.001	Overview of systematic reviews with meta-analyses on acupuncture in post-stroke cognitive impairment and depression management.
10.1016/j.apmr.2009.11.013	Patient-reported cognitive and communicative functioning: 1 construct or 2?
10.1080/09638288.2019.1693642	Patients with neuropsychological disorders short after stroke have worse functional outcome: a systematic review and meta-analysis.
	Perceptual differences between stroke patients with cerebral infarction and intracerebral hemorrhage.
10.1080/02699052.2020.1858497	Periodontitis and orofacial health-related systemic impairment in patients with brain injury: a factor analysis approach.
10.1016/j.apmr.2021.07.411	Perspectives of Stroke Survivors and Their Therapists on Effective Implementation of Strategy Training in Taiwan.
10.3233/NRE-220203	Post-stroke cognitive impairment: A bibliometric and knowledge-map analysis.
	Post-stroke cognitive screening: The good, the bad and the unknown.
10.1155/2022/9935192	Poststroke Cognitive Impairment Research Progress on Application of Brain-Computer Interface.
10.1080/09602011.2023.2247152	Predictive validity of the Oxford digital multiple errands test (OxMET) for functional outcomes after stroke
10.1016/j.anl.2013.12.009	Predictor of rehabilitation outcome for dysphagia.
10.31609/jpmrs.2022-88639	Predictors of Cognitive Impairments in Patients with First-Ever and Recurrent Stroke.
10.1016/j.apmr.2013.02.026	Predictors of Subjective Cognitive Complaint in Postacute Older Adult Stroke Patients.
10.1080/09602011.2014.937443	Propositional speech in unselected stroke: The effect of genre and external support.
10.1310/tsr2006-471	Prosopagnosia After Stroke: Potentials for Impairment and Treatment.
10.1186/1471-2377-12-118	Protective factors in patients aged over 65 with stroke treated by physiotherapy, showing cognitive impairment, in the Valencia Community. Protection study in older people (EPACV).
10.1080/10749357.2021.1895495	Psychometric analysis of the behavioral assessment screening tool (BAST) in adults with stroke.
10.3109/02699052.2012.661117	Quality-of-life and psychosocial outcome following childhood arterial ischaemic stroke.
10.1016/j.conb.2023.102807	Redefining stroke rehabilitation: Mobilizing the embodied goal-oriented brain
	Rehabilitation after stroke.
10.12102/j.issn.2095-8668.2022.23.003	Rehabilitation impact of moxibustion for patients with cognitive impairment after stroke: a systematic review.
10.1016/j.spen.2022.100998	Rehabilitation in Pediatric Stroke: Cognition and Behavior.
	Rehabilitation of executive function impairments after stroke.
10.1097/npt.0b013e3181506719	Rehabilitation of executive function: to err is human, to be aware--divine.
	Rehabilitation outcome of elderly patients after a first stroke: effect of cognitive status at admission on the functional outcome.
10.1016/j.jstrokecerebrovasdis.2017.12.033	Relation among Psychopathological Symptoms, Neuropsychological Domains, and Functional Disability in Subacute Poststroke Rehabilitation.
10.1097/00001199-200002000-00009	Relationship between cognitive impairments and rated activity restrictions in stroke patients.
10.1212/01.wnl.0000231530.04240.f8	Reno-cerebrovascular disease?: the incognito kidney in cognition and stroke.
10.12968/ijtr.2019.0064	Results of a UK-wide vignette study with occupational therapists to explore cognitive screening post stroke.
10.5014/ajot.2021.75S2-RP295	Robot-Assisted Therapy and Cognitive Skills Training to Promote Upper Extremity Functional Recovery After Stroke: A Theory-Based Approach...American Occupational Therapy Association (AOTA) INSPIRE Virtual Conference, April 6-30, 2021
	Robotic-assisted rehabilitation for balance in stroke patients (ROAR-S): effects of cognitive, motor and functional outcomes
10.1080/23279095.2015.1027344	Role of tDCS in potentiating poststroke computerized cognitive rehabilitation: Lessons learned from a case study.
10.1016/j.apmr.2019.08.063	Safely Implementing Modified CIMT in a Patient with Cognitive Impairments...American Congress of Rehabilitation Medicine Annual Conference, 3-8 November 2019, Chicago, Illinois
10.3109/09638288.2015.1047968	Screening and facilitating further assessment for cognitive impairment after stroke: application of a shortened Montreal Cognitive Assessment (miniMoCA).
10.1191/0269215503cr595oa	Screening for ability to complete a questionnaire: a preliminary evaluation of the AbilityQ and ShoulderQ for assessing shoulder pain in stroke patients.
10.1177/0269215508094711	Screening for cognitive deficits after stroke: a comparison of three screening tools.
10.1177/1545968305283038	Screening patients with stroke for rehabilitation needs: validation of the post-stroke rehabilitation guidelines.
10.1016/j.jstrokecerebrovasdis.2016.08.029	Self-Assessed Physical, Cognitive, and Emotional Impact of Stroke at 1 Month: The Importance of Stroke Severity and Participation.
10.1097/MRR.0000000000000564	Self-perception of cognitive functions in patients with neurological impairments as measured against a translated Cognitive Change Index.
10.5014/ajot.2022.76S1-PO48	Self-Reported Emotional Health and Social Support but not Executive Function Predict Participation After Mild Stroke...American Occupational Therapy Association, INSPIRE Conference, March 31-April 3, 2022, San Antonio, Texas.
10.1177/1533317507311776	Serum albumin levels predict cognitive impairment in elderly hip fracture patients.
10.1080/02687038.2017.1315045	Social participation following right hemisphere stroke: influence of a cognitive-communication disorder.
10.1097/NHH.0000000000001033	Speech, Cognitive, and Perceptual Difficulties Based on Stroke Location.
10.1080/02699050701504273	Stroke rehabilitation in a patient with cerebellar cognitive affective syndrome.
	Stroke Rehabilitation...INTERNATIONAL STROKE CONFERENCE, 2017
10.1161/STROKEAHA.110.586156	Stroke: working toward a prioritized world agenda.
10.1177/0308022618800184	Struggling with everyday life after mild stroke with cognitive impairments – The experiences of working age women.
10.1002/gps.4729	Subcortical hyperintensities in the cholinergic system are associated with improvements in executive function in older adults with coronary artery disease undergoing cardiac rehabilitation.
10.1016/j.apmr.2019.08.474	Subgroups Defined by the Montreal Cognitive Assessment Differ in Functional Gain During Acute Inpatient Stroke Rehabilitation.
10.1016/j.apmr.2019.08.374	Subgroups on the Montreal Cognitive Assessment Differentiate Functional Gain In Inpatient Stroke Rehabilitation...American Congress of Rehabilitation Medicine Annual Conference, 3-8 November 2019, Chicago, Illinois
10.1159/000509083	Subjective Memory Complaints and Sensitivity of the Subjective Memory Complaint Questionnaire in Post-Stroke Dementia Patients.
10.1159/000527685	Subjective Memory Complaints and Their Relationship with the Objective Cognitive Performance of Stroke Patients.
10.12102/j.issn.1009-6493.2020.21.002	Summary of best evidences for management of post-stroke cognitive impairment.
10.1177/1545968319832605	Synergistic Benefits of Combined Aerobic and Cognitive Training on Fluid Intelligence and the Role of IGF-1 in Chronic Stroke.
10.1016/j.apmr.2016.08.033	Synergistic Effects of Aerobic Exercise and Cognitive Training on Cognition and Quality of Life in Stroke Patients with Cognitive Decline...2016 ACRM / American Congress of Rehabilitation Medicine Annual Conference 30 October - 4 November 2016, Chicago , IL
10.5014/ajot.2020.74S1-PO5729	Systematic Review and Meta-Analysis of Effectiveness of Transcranial Direct-Current Stimulation (tDCS) on Cognitive Function for Stroke Patients...2020 AOTA Annual Conference & Expo
10.3109/02699052.2015.1079732	Temporal stability and responsiveness of the Montreal Cognitive Assessment following acquired brain injury.
10.1016/j.apmr.2018.12.020	The Active Ingredient of Cognitive Restoration: A Multicenter Randomized Controlled Trial of Sequential Combination of Aerobic Exercise and Computer-Based Cognitive Training in Stroke Survivors With Cognitive Decline.
10.1016/j.jstrokecerebrovasdis.2017.06.050	The Acute Effects of Aerobic Exercise on Cognitive Control among People with Chronic Stroke.
10.1080/00140139.2014.957735	The application of SHERPA (Systematic Human Error Reduction and Prediction Approach) in the development of compensatory cognitive rehabilitation strategies for stroke patients with left and right brain damage.
10.1177/1073191118771516	The AVERT MoCA Data: Scoring Reliability in a Large Multicenter Trial.
10.1111/1440-1630.12182	The Cognistat (neurobehavioural cognitive status exam): Administering the full test in stroke patients for optimal results.
10.1186/s12883-016-0588-1	The Cognition and Affect after Stroke - a Prospective Evaluation of Risks (CASPER) study: rationale and design.
10.1186/s12883-015-0469-z	The Early Functional Abilities (EFA) scale to assess neurological and neurosurgical early rehabilitation patients.
10.1177/1545968319834900	The Effect of Noninvasive Brain Stimulation on Poststroke Cognitive Function: A Systematic Review.
	The effect of poststroke cognitive impairment on rehabilitation process and functional outcome.
10.37990/medr.1200571	The Effect of Rehabilitation without Specific Cognitive Rehabilitation on the Improvement of Cognitive Functions in Stroke Patients: Evaluation with Risk Factors.
10.1159/000314678	The Effect of the APOE-ε4 Allele and ACE-I/D Polymorphism on Cognition during a Two-Year Follow-Up in First-Ever Stroke Patients.
10.1111/jocn.16030	The effects of computer‐assisted cognitive rehabilitation on cognitive impairment after stroke: A systematic review and meta‐analysis.
10.1177/1179573519843493	The Effects of High-Intensity Aerobic Exercise on Cognitive Performance After Stroke: A Pilot Randomised Controlled Trial.
	The impact of cognitive impairment on upper body dressing difficulties after stroke: a video analysis of patterns of recovery.
10.4276/030802212X13261082051292	The influence of hand use on dressing outcome in cognitively impaired stroke survivors.
10.1212/WNL.0b013e3182762569	The interaction between neuropsychological and motor deficits in patients after stroke.
	The MacNeill-Lichtenberg Decision Tree: a unique method of triaging mental health problems in older medical rehabilitation patients.
10.1016/j.apmr.2022.11.012	The Moderating Role of Motivation in the Real-Time Associations of Fatigue, Cognitive Complaints, and Pain With Depressed Mood Among Stroke Survivors: An Ecological Momentary Assessment Study.
10.1155/2022/1084901	The Prognostic Value of Domain-Specific Cognitive Abilities Assessed by Chinese Version of Oxford Cognitive Screen on Determining ADLs Recovery in Patients with Post-Stroke Cognitive Impairment.
10.3390/brainsci13101402	The Rehabilitation Potential of Neurostimulation for Mild Traumatic Brain Injury in Animal and Human Studies
10.1016/j.apmr.2021.07.437	The Relation Between Subjective and Objective Assessment of Cognitive and Physical Functioning in Community-Dwelling Stroke Survivors...American Congress of Rehabilitation Medicine (ACRM) Annual Conference (Virtual), September 24−29, 2021.
10.12968/ijtr.2013.20.11.536	The Repeatable Battery for the Assessment of Neuropsychological Status (RBANS) for post-stroke cognitive impairment screening...including commentary by Hofgren C and Ihle-Hansen H
10.1177/15333175211016185	The Role of Cilostazol and Inflammation in Cognitive Impairment After Ischemic Stroke.
10.1080/10749357.2018.1489570	The role of subjective cognitive complaints and depressive symptoms in social re-integration following stroke: a mediation explanation in a cross-sectional sample.
10.1080/08870446.2020.1820009	The StrokeCog study: development and description of a cognition-focused psychological intervention to address cognitive impairment following stroke.
10.1186/1472-6882-14-290	The synergistic effect of acupuncture and computer-based cognitive training on post-stroke cognitive dysfunction: a study protocol for a randomized controlled trial of 2 x 2 factorial design.
10.1002/gps.1765	The Weigl Colour-Form Sorting Test: a quick and easily administered bedside screen for dementia and executive dysfunction.
10.1111/1440-1630.12345	There is insufficient or mixed evidence about which interventions can improve occupational performance for people with cognitive impairment after stroke.
10.1177/0269215508097855	Training patients in Time Pressure Management, a cognitive strategy for mental slowness.
10.1097/PHM.0000000000002263	Transcranial Direct Current Stimulation for Global Cognitive Functioning and Ability in Daily Life Activities in Poststroke Cognitive Impairment: A Systematic Review and Meta-analysis.
10.1016/j.apmr.2022.12.168	Treatment of Awareness Deficits (ACESO): the Application of tDCS on Individuals with TBI and Stroke...American Congress of Rehabilitation Medicine (ACRM) 99th Annual Conference, November 8-11, 2022, Chicago, Illinois
10.1080/09602011.2012.662333	Two brief measures of executive function in the prediction of driving ability after acquired brain injury.
10.5014/ajot.2010.08026	Use of the Occupational Therapy Task-Oriented Approach to Optimize the Motor Performance of a Client With Cognitive Limitations.
10.1097/MRR.0b013e32832c0dbb	Validation of a computerized cognitive assessment system for persons with stroke: a pilot study.
10.3109/02699052.2010.490514	Validation of the Intelligent Cognitive Assessment System (ICAS) for stroke survivors.
10.1097/JNN.0000000000000423	Virtual Reality and Cognitive Rehabilitation in People With Stroke: An Overview.
10.4103/aian.aian_440_22	Visual Morbidity in Stroke Survivors: A Pilot Study.
10.3389/fneur.2023.1249995	Web-based psychoeducational interventions for managing cognitive impairment-a systematic review
10.1177/0269215518766406	What influences decisions about ongoing stroke rehabilitation for patients with pre-existing dementia or cognitive impairment: a qualitative study?
10.5014/ajot.2015.691006	What is the evidence for the effectiveness of interventions to improve occupational performance for those with cognitive impairments after stroke?
10.3233/NRE-210025	What's going on following acute COVID-19? Clinical characteristics of patients in an out-patient rehabilitation program.
10.3761/j.issn.1672-9234.2022.08.001	卒中后认知障碍护理培训方案的构建.
10.13288/j.11-2166/r.2023.05.012	孙氏调神针刺法联合认知训练治疗卒中后 认知功能障碍患者34例临床观察.
10.12102/j.issn.1009-6493.2023.07.012	计算机辅助认知康复在脑卒中后认知障碍 病人中的应用研究进展.
10.3969/j.issn.1009-6493.2017.02.032	认知训练在脑卒中认知障碍偏瘫病人运动功能恢复中的应用.

## Sheet: 2nd screening_52
DOI	Title
10.24171/j.phrp.2021.0177	Effects of activities of daily living-based dual-task training on upper extremity function, cognitive function, and quality of life in stroke patients
10.3389/fneur.2020.588285	Robotic Rehabilitation: An Opportunity to Improve Cognitive Functions in Subjects With Stroke. An Explorative Study
10.3390/brainsci11050587	Influence of Cognitive Impairment on the Recovery of Subjects with Subacute Stroke Undergoing Upper Limb Robotic Rehabilitation
10.1371/journal.pone.0281212	The impact of visuospatial and executive function on activity performance and outcome after robotic or conventional gait training, long-term after stroke-as part of a randomized controlled trial
10.1080/10749357.2019.1701178	Feasibility of integrative games and novel therapeutic game controller for telerehabilitation of individuals chronic post-stroke living in the community
10.1177/02692155211001682	Rehabilitation with accurate adaptability walking tasks or steady state walking: A randomized clinical trial in adults post-stroke
10.1097/TGR.0b013e3181fee736	Fitness and Mobility Exercise Program for Stroke
10.3233/nre-201583	Combined cognitive and motor training improves the outcome in the early phase after stroke and prevents a decline of executive functions: A pilot study
10.1186/s12984-016-0204-z	Benefits of virtual reality based cognitive rehabilitation through simulated activities of daily living: a randomized controlled trial with stroke patients
10.1186/s12984-020-00691-5	A comparison of two personalization and adaptive cognitive rehabilitation approaches: a randomized controlled trial with chronic stroke patients
10.1161/strokeaha.120.032131	Goal Setting Improves Cognitive Performance in a Randomized Trial of Chronic Stroke Survivors
10.1016/j.apmr.2021.05.008	Effects of High-Intensity Interval Training After Stroke (The HIIT Stroke Study) on Physical and Cognitive Function: A Multicenter Randomized Controlled Trial
10.3389/fnagi.2021.730801	Personalized Motor-Cognitive Exergame Training in Chronic Stroke Patients-A Feasibility Study
10.3233/nre-182683	Cognitive-motor exergaming for reducing fall risk in people with chronic stroke: A randomized controlled trial
10.2340/16501977-2615	SEX DIFFERENCES IN THE EFFECTS OF EXERCISE ON COGNITION POST-STROKE: SECONDARY ANALYSIS OF A RANDOMIZED CONTROLLED TRIAL
10.1097/PHM.0b013e3181d8a5b1	Effect of repetitive transcranial magnetic stimulation on cognition and mood in stroke patients: a double-blind, sham-controlled trial
10.3233/thc-212991	The effect of clinical application of transcranial direct current stimulation combined with non-immersive virtual reality rehabilitation in stroke patients
10.3389/fnhum.2011.00009	Rehabilitation of executive functioning in patients with frontal lobe brain damage with goal management training
10.1177/0300060513505809	Analysis of central mechanism of cognitive training on cognitive impairment after stroke: Resting-state functional magnetic resonance imaging study
10.1186/s12883-023-03150-5	Effects of motor imagery based brain-computer interface on upper limb function and attention in stroke patients with hemiplegia: a randomized controlled trial
10.2340/16501977-2807	Explore combined use of transcranial direct current stimulation and cognitive training on executive function after stroke
10.3390/brainsci13010079	Application of Immersive Virtual-Reality-Based Puzzle Games in Elderly Patients with Post-Stroke Cognitive Impairment: A Pilot Study
10.1016/j.jstrokecerebrovasdis.2014.08.012	Exercise Training and Recreational Activities to Promote Executive Functions in Chronic Stroke: A Proof-of-concept Study
10.1186/s12984-020-0652-3	Adaptive conjunctive cognitive training (ACCT) in virtual reality for chronic stroke patients: a randomized controlled pilot trial
10.1016/j.jstrokecerebrovasdis.2020.104994	Can robotic gait rehabilitation plus Virtual Reality affect cognitive and behavioural outcomes in patients with chronic stroke? A randomized controlled trial involving three different protocols
	Cognitive assessment for CI therapy in the outpatient clinic
10.1097/HTR.0b013e3181f1ead2	Rehabilitation of Executive Functioning With Training in Attention Regulation Applied to Individually Defined Goals: A Pilot Study Bridging Theory, Assessment, and Treatment
10.4040/jkan.2017.47.1.1	Effects of a Cognitive Training Program on Cognitive Function and Activities of Daily Living in Patients with Acute Ischemic Stroke
10.1080/17483107.2020.1749891	Computerized cognitive training using virtual reality on everyday life activities for patients recovering from stroke
10.1097/md.0000000000010910	Effects of cognitive-motor dual-task training combined with auditory motor synchronization training on cognitive functioning in individuals with chronic stroke: A pilot randomized controlled trial
10.3233/nre-182563	Effect of a dual-task program with different cognitive tasks applied to stroke patients: A pilot randomized controlled trial
10.1080/23279095.2022.2114354	Computer-assisted training of executive functions in adult patients with non-progressive acquired brain damage - a pilot study on efficacy of a new therapeutic application
10.3109/09638288.2015.1123303	Comparison of two cognitive interventions for adults experiencing executive dysfunction post-stroke: a pilot study
10.1177/1545968310368684	Feasibility of a 6-Month Exercise and Recreation Program to Improve Executive Functioning and Memory in Individuals With Chronic Stroke
10.1186/s12984-019-0531-y	Elements virtual rehabilitation improves motor, cognitive, and functional outcomes in adult stroke: evidence from a randomized controlled pilot study
	Improving executive function deficits by playing interactive video-games: secondary analysis of a randomized controlled trial for individuals with chronic stroke
10.1177/1545968314562113	Strategy Training Shows Promise for Addressing Disability in the First 6 Months After Stroke
10.3390/brainsci11081002	Efficacy of a Training on Executive Functions in Potentiating Rehabilitation Effects in Stroke Patients
10.1016/j.jocn.2021.07.053	Beyond motor recovery after stroke: The role of hand robotic rehabilitation plus virtual reality in improving cognitive function
10.1371/journal.pone.0172993	Brain training improves recovery after stroke but waiting list improves equally: A multicenter randomized controlled trial of a computer-based cognitive flexibility training
10.1371/journal.pone.0187582	The influence of computer-based cognitive flexibility training on subjective cognitive well-being after stroke: A multi-center randomized controlled trial
10.3233/nre-192942	The effect of combined scalp acupuncture and cognitive training in patients with stroke on cognitive and motor functions
10.3390/brainsci12091185	Effects of Repetitive Transcranial Magnetic Stimulation on Gait and Postural Control Ability of Patients with Executive Dysfunction after Stroke
10.2196/45816	Cognitive Training With Head-Mounted Display Virtual Reality in Neurorehabilitation: Pilot Randomized Controlled Trial
10.1080/17483107.2020.1749891	Computerized cognitive training using virtual reality on everyday life activities for patients recovering from stroke.
10.1177/0269215520930256	Effect of Baduanjin exercise on cognitive function in patients with post-stroke cognitive impairment: a randomized controlled trial.
10.1177/0269215518791007	Effects of combined intervention of physical exercise and cognitive training on cognitive function in stroke survivors with vascular cognitive impairment: a randomized controlled trial.
10.1097/NPT.0b013e318208ee6c	Exercise and Executive Function in Individuals With Chronic Stroke: A Pilot Study.
10.1310/tsr1701-58	Grand rounds. Occupational therapy practice in predriving assessment post stroke in the Irish context: findings from a nominal group technique meeting.
10.1186/s12984-016-0144-7	Muscle, functional and cognitive adaptations after flywheel resistance training in stroke patients: a pilot randomized controlled trial.
10.1002/gps.4729	Subcortical hyperintensities in the cholinergic system are associated with improvements in executive function in older adults with coronary artery disease undergoing cardiac rehabilitation.
10.1177/1179573519843493	The Effects of High-Intensity Aerobic Exercise on Cognitive Performance After Stroke: A Pilot Randomised Controlled Trial.

## Sheet: Final_27
DOI	Title
10.24171/j.phrp.2021.0177	Effects of activities of daily living-based dual-task training on upper extremity function, cognitive function, and quality of life in stroke patients
10.3389/fneur.2020.588285	Robotic Rehabilitation: An Opportunity to Improve Cognitive Functions in Subjects With Stroke. An Explorative Study
10.1080/10749357.2019.1701178	Feasibility of integrative games and novel therapeutic game controller for telerehabilitation of individuals chronic post-stroke living in the community
10.3233/nre-201583	Combined cognitive and motor training improves the outcome in the early phase after stroke and prevents a decline of executive functions: A pilot study
10.1186/s12984-016-0204-z	Benefits of virtual reality based cognitive rehabilitation through simulated activities of daily living: a randomized controlled trial with stroke patients
10.1016/j.apmr.2021.05.008	Effects of High-Intensity Interval Training After Stroke (The HIIT Stroke Study) on Physical and Cognitive Function: A Multicenter Randomized Controlled Trial
10.3389/fnagi.2021.730801	Personalized Motor-Cognitive Exergame Training in Chronic Stroke Patients-A Feasibility Study
10.1097/PHM.0b013e3181d8a5b1	Effect of repetitive transcranial magnetic stimulation on cognition and mood in stroke patients: a double-blind, sham-controlled trial
10.3233/thc-212991	The effect of clinical application of transcranial direct current stimulation combined with non-immersive virtual reality rehabilitation in stroke patients
10.1177/0300060513505809	Analysis of central mechanism of cognitive training on cognitive impairment after stroke: Resting-state functional magnetic resonance imaging study
10.2340/16501977-2807	Explore combined use of transcranial direct current stimulation and cognitive training on executive function after stroke
10.3390/brainsci13010079	Application of Immersive Virtual-Reality-Based Puzzle Games in Elderly Patients with Post-Stroke Cognitive Impairment: A Pilot Study
10.1016/j.jstrokecerebrovasdis.2014.08.012	Exercise Training and Recreational Activities to Promote Executive Functions in Chronic Stroke: A Proof-of-concept Study
10.1186/s12984-020-0652-3	Adaptive conjunctive cognitive training (ACCT) in virtual reality for chronic stroke patients: a randomized controlled pilot trial
10.1016/j.jstrokecerebrovasdis.2020.104994	Can robotic gait rehabilitation plus Virtual Reality affect cognitive and behavioural outcomes in patients with chronic stroke? A randomized controlled trial involving three different protocols
	Cognitive assessment for CI therapy in the outpatient clinic
10.1097/md.0000000000010910	Effects of cognitive-motor dual-task training combined with auditory motor synchronization training on cognitive functioning in individuals with chronic stroke: A pilot randomized controlled trial
10.3233/nre-182563	Effect of a dual-task program with different cognitive tasks applied to stroke patients: A pilot randomized controlled trial
10.3109/09638288.2015.1123303	Comparison of two cognitive interventions for adults experiencing executive dysfunction post-stroke: a pilot study
	Improving executive function deficits by playing interactive video-games: secondary analysis of a randomized controlled trial for individuals with chronic stroke
10.3390/brainsci11081002	Efficacy of a Training on Executive Functions in Potentiating Rehabilitation Effects in Stroke Patients
10.1016/j.jocn.2021.07.053	Beyond motor recovery after stroke: The role of hand robotic rehabilitation plus virtual reality in improving cognitive function
10.1371/journal.pone.0187582	The influence of computer-based cognitive flexibility training on subjective cognitive well-being after stroke: A multi-center randomized controlled trial
10.3390/brainsci12091185	Effects of Repetitive Transcranial Magnetic Stimulation on Gait and Postural Control Ability of Patients with Executive Dysfunction after Stroke
10.1177/0269215518791007	Effects of combined intervention of physical exercise and cognitive training on cognitive function in stroke survivors with vascular cognitive impairment: a randomized controlled trial.
10.1186/s12984-016-0144-7	Muscle, functional and cognitive adaptations after flywheel resistance training in stroke patients: a pilot randomized controlled trial.
10.1177/1179573519843493	The Effects of High-Intensity Aerobic Exercise on Cognitive Performance After Stroke: A Pilot Randomised Controlled Trial.
